# Supplementary material for: Visual recognition of social signals by a tectothalamic neural circuit
Source: Nature. 2022 Jul 13;608(7921):146–52. doi: 10.1038/s41586-022-04925-5 (PMC9352588; doi:10.1038/s41586-022-04925-5)
Supplement: Supplementary file 7 — Source Data Fig. 1 [file 41586_2022_4925_MOESM7_ESM.xlsx]

## Sheet: panel b
stimulus	animalIndex	attraction
bout-like	2	0.357086
	6	0.38248
	10	0.272177
	14	0.012389
	18	0.260113
	22	0.223101
	26	0.127823
	30	0.198287
	34	0.175477
continuous	1	-0.05082
	5	0.062627
	9	0.158447
	13	-0.031982
	17	0.000488
	21	0.112921
	25	-0.010524
	29	0.036646
	33	0.004321
conspecific	36	0.123243
	37	0.130231
	38	0.348677
	39	0.370788
	40	0.297782
	41	0.321672
	42	0.348318
	43	0.337189
no-stim	3	-0.042898
	4	0.009117
	7	0.021551
	8	0.009233
	11	0.00312
	12	0.041079
	15	-0.003397
	16	-0.00733
	19	0.012889
	20	0.025423
	23	0.032631
	24	0.010397
	27	0.012651
	28	-0.031924
	31	-0.022204
	32	0.002597
	35	0.015426

## Sheet: panel e raw
	group	animal	condition	areaMini	normalized cFos
1	0	1	noStim	DT	0.170741
2	0	2	noStim	DT	0.166901
4	0	4	noStim	DT	0.129599
5	0	5	noStim	DT	0.150438
6	0	6	noStim	DT	0.202814
7	0	7	noStim	DT	0.130033
8	1	0	cont	DT	0.208994
9	1	1	cont	DT	0.225751
10	1	2	cont	DT	0.200209
11	1	3	cont	DT	0.404842
12	1	4	cont	DT	0.658055
13	1	5	cont	DT	0.836343
14	1	6	cont	DT	0.549564
15	1	7	cont	DT	0.443427
16	2	0	bout	DT	0.691306
17	2	1	bout	DT	0.261921
18	2	2	bout	DT	0.443586
19	2	3	bout	DT	0.671621
21	2	5	bout	DT	0.409256
22	2	6	bout	DT	0.346198
24	3	0	conspecific	DT	0.426479
25	3	1	conspecific	DT	0.561948
26	3	2	conspecific	DT	0.398176
27	3	3	conspecific	DT	0.403742
28	3	4	conspecific	DT	0.469268
29	3	5	conspecific	DT	0.233475
30	3	6	conspecific	DT	0.229564
31	3	7	conspecific	DT	0.626645
33	0	1	noStim	VT	0.156574
34	0	2	noStim	VT	0.117779
36	0	4	noStim	VT	0.11258
37	0	5	noStim	VT	0.142081
38	0	6	noStim	VT	0.079951
39	0	7	noStim	VT	0.056924
40	1	0	cont	VT	0.159327
41	1	1	cont	VT	0.131446
42	1	2	cont	VT	0.122242
43	1	3	cont	VT	0.131695
44	1	4	cont	VT	0.285973
45	1	5	cont	VT	0.420376
46	1	6	cont	VT	0.254672
47	1	7	cont	VT	0.330427
48	2	0	bout	VT	0.250817
49	2	1	bout	VT	0.12801
50	2	2	bout	VT	0.166295
51	2	3	bout	VT	0.31316
53	2	5	bout	VT	0.070614
54	2	6	bout	VT	0.0776
56	3	0	conspecific	VT	0.513894
57	3	1	conspecific	VT	0.574804
58	3	2	conspecific	VT	0.44107
59	3	3	conspecific	VT	0.437922
60	3	4	conspecific	VT	0.549795
61	3	5	conspecific	VT	0.297998
62	3	6	conspecific	VT	0.320338
63	3	7	conspecific	VT	0.344615
65	0	1	noStim	PPa	0.269663
66	0	2	noStim	PPa	0.16241
68	0	4	noStim	PPa	0.223078
69	0	5	noStim	PPa	0.168802
70	0	6	noStim	PPa	0.70581
71	0	7	noStim	PPa	0.250699
72	1	0	cont	PPa	0.143689
73	1	1	cont	PPa	0.084605
74	1	2	cont	PPa	0.109496
75	1	3	cont	PPa	0.109763
76	1	4	cont	PPa	0.242414
77	1	5	cont	PPa	0.316198
78	1	6	cont	PPa	0.248172
79	1	7	cont	PPa	0.303181
80	2	0	bout	PPa	0.220849
81	2	1	bout	PPa	0.164443
82	2	2	bout	PPa	0.156208
83	2	3	bout	PPa	0.291003
85	2	5	bout	PPa	0.222873
86	2	6	bout	PPa	0.226968
88	3	0	conspecific	PPa	0.264688
89	3	1	conspecific	PPa	0.585716
90	3	2	conspecific	PPa	0.124572
91	3	3	conspecific	PPa	0.309296
92	3	4	conspecific	PPa	0.372203
93	3	5	conspecific	PPa	0.148402
94	3	6	conspecific	PPa	0.196411
95	3	7	conspecific	PPa	0.188537
97	0	1	noStim	PT	0.101972
98	0	2	noStim	PT	0.168907
100	0	4	noStim	PT	0.084505
101	0	5	noStim	PT	0.136117
102	0	6	noStim	PT	0.155749
103	0	7	noStim	PT	0.132868
104	1	0	cont	PT	0.085986
105	1	1	cont	PT	0.166933
106	1	2	cont	PT	0.288362
107	1	3	cont	PT	0.526166
108	1	4	cont	PT	0.213585
109	1	5	cont	PT	0.22162
110	1	6	cont	PT	0.21717
111	1	7	cont	PT	0.135277
112	2	0	bout	PT	0.442254
113	2	1	bout	PT	1.02455
114	2	2	bout	PT	1.26885
115	2	3	bout	PT	1.06984
117	2	5	bout	PT	1.74104
118	2	6	bout	PT	2.31071
120	3	0	conspecific	PT	0.476539
121	3	1	conspecific	PT	1.60943
122	3	2	conspecific	PT	0.399113
123	3	3	conspecific	PT	1.09787
124	3	4	conspecific	PT	1.15816
125	3	5	conspecific	PT	0.276541
126	3	6	conspecific	PT	0.728577
127	3	7	conspecific	PT	0.259415
129	0	1	noStim	Hi1	0.076282
130	0	2	noStim	Hi1	0.094493
132	0	4	noStim	Hi1	0.057737
133	0	5	noStim	Hi1	0.071603
134	0	6	noStim	Hi1	0.228698
135	0	7	noStim	Hi1	0.044085
136	1	0	cont	Hi1	0.145084
137	1	1	cont	Hi1	0.127823
138	1	2	cont	Hi1	0.238034
139	1	3	cont	Hi1	0.340838
140	1	4	cont	Hi1	0.334769
141	1	5	cont	Hi1	1.11704
142	1	6	cont	Hi1	0.286583
143	1	7	cont	Hi1	0.366979
144	2	0	bout	Hi1	0.436545
145	2	1	bout	Hi1	0.173671
146	2	2	bout	Hi1	0.348207
147	2	3	bout	Hi1	0.354733
149	2	5	bout	Hi1	0.281103
150	2	6	bout	Hi1	0.207457
152	3	0	conspecific	Hi1	0.452691
153	3	1	conspecific	Hi1	0.206503
154	3	2	conspecific	Hi1	0.351437
155	3	3	conspecific	Hi1	0.164045
156	3	4	conspecific	Hi1	0.16673
157	3	5	conspecific	Hi1	0.238527
158	3	6	conspecific	Hi1	0.274773
159	3	7	conspecific	Hi1	0.279496
161	0	1	noStim	Hc1	1.08156
162	0	2	noStim	Hc1	0.509111
164	0	4	noStim	Hc1	0.566341
165	0	5	noStim	Hc1	0.727046
166	0	6	noStim	Hc1	1.18216
167	0	7	noStim	Hc1	0.683708
168	1	0	cont	Hc1	0.636487
169	1	1	cont	Hc1	0.251662
170	1	2	cont	Hc1	0.387491
171	1	3	cont	Hc1	0.279334
172	1	4	cont	Hc1	0.587012
173	1	5	cont	Hc1	0.911599
174	1	6	cont	Hc1	0.519089
175	1	7	cont	Hc1	1.1725
176	2	0	bout	Hc1	0.746443
177	2	1	bout	Hc1	0.855934
178	2	2	bout	Hc1	0.656804
179	2	3	bout	Hc1	0.902324
181	2	5	bout	Hc1	1.09281
182	2	6	bout	Hc1	0.816023
184	3	0	conspecific	Hc1	0.247663
185	3	1	conspecific	Hc1	1.02252
186	3	2	conspecific	Hc1	0.394651
187	3	3	conspecific	Hc1	0.372071
188	3	4	conspecific	Hc1	0.527936
189	3	5	conspecific	Hc1	0.535736
190	3	6	conspecific	Hc1	0.359177
191	3	7	conspecific	Hc1	0.768933
193	0	1	noStim	Hc3	1.14155
194	0	2	noStim	Hc3	0.793255
196	0	4	noStim	Hc3	0.911179
197	0	5	noStim	Hc3	0.845644
198	0	6	noStim	Hc3	1.37499
199	0	7	noStim	Hc3	0.903286
200	1	0	cont	Hc3	0.692103
201	1	1	cont	Hc3	0.269587
202	1	2	cont	Hc3	0.647242
203	1	3	cont	Hc3	0.334686
204	1	4	cont	Hc3	0.55309
205	1	5	cont	Hc3	1.23895
206	1	6	cont	Hc3	0.633454
207	1	7	cont	Hc3	1.01842
208	2	0	bout	Hc3	0.716851
209	2	1	bout	Hc3	0.8851
210	2	2	bout	Hc3	0.786715
211	2	3	bout	Hc3	0.915517
213	2	5	bout	Hc3	0.973009
214	2	6	bout	Hc3	1.12344
216	3	0	conspecific	Hc3	0.166067
217	3	1	conspecific	Hc3	0.873664
218	3	2	conspecific	Hc3	0.345249
219	3	3	conspecific	Hc3	0.448861
220	3	4	conspecific	Hc3	0.681845
221	3	5	conspecific	Hc3	0.380433
222	3	6	conspecific	Hc3	0.504475
223	3	7	conspecific	Hc3	0.517515
225	0	1	noStim	SPv	0.139976
226	0	2	noStim	SPv	0.100065
228	0	4	noStim	SPv	0.096453
229	0	5	noStim	SPv	0.128413
230	0	6	noStim	SPv	0.136854
231	0	7	noStim	SPv	0.088995
232	1	0	cont	SPv	0.114343
233	1	1	cont	SPv	0.059682
234	1	2	cont	SPv	0.093398
235	1	3	cont	SPv	0.068544
236	1	4	cont	SPv	0.112351
237	1	5	cont	SPv	0.130753
238	1	6	cont	SPv	0.092622
239	1	7	cont	SPv	0.13383
240	2	0	bout	SPv	0.110205
241	2	1	bout	SPv	0.112551
242	2	2	bout	SPv	0.083949
243	2	3	bout	SPv	0.106959
245	2	5	bout	SPv	0.099479
246	2	6	bout	SPv	0.0878
248	3	0	conspecific	SPv	0.117061
249	3	1	conspecific	SPv	0.290058
250	3	2	conspecific	SPv	0.109733
251	3	3	conspecific	SPv	0.288245
252	3	4	conspecific	SPv	0.12961
253	3	5	conspecific	SPv	0.091824
254	3	6	conspecific	SPv	0.163472
255	3	7	conspecific	SPv	0.122753
257	0	1	noStim	P	0.294102
258	0	2	noStim	P	0.243067
260	0	4	noStim	P	0.2274
261	0	5	noStim	P	0.225155
262	0	6	noStim	P	0.32817
263	0	7	noStim	P	0.253462
264	1	0	cont	P	0.176066
265	1	1	cont	P	0.141814
266	1	2	cont	P	0.166647
267	1	3	cont	P	0.114682
268	1	4	cont	P	0.285223
269	1	5	cont	P	0.229157
270	1	6	cont	P	0.249999
271	1	7	cont	P	0.186713
272	2	0	bout	P	0.184886
273	2	1	bout	P	0.163722
274	2	2	bout	P	0.141058
275	2	3	bout	P	0.161914
277	2	5	bout	P	0.124178
278	2	6	bout	P	0.130761
280	3	0	conspecific	P	0.258233
281	3	1	conspecific	P	0.307738
282	3	2	conspecific	P	0.207585
283	3	3	conspecific	P	0.214358
284	3	4	conspecific	P	0.237107
285	3	5	conspecific	P	0.116156
286	3	6	conspecific	P	0.167193
287	3	7	conspecific	P	0.200495
289	0	1	noStim	OB	0.845416
290	0	2	noStim	OB	0.652389
292	0	4	noStim	OB	0.27334
293	0	5	noStim	OB	0.467085
294	0	6	noStim	OB	0.379959
295	0	7	noStim	OB	0.219693
296	1	0	cont	OB	0.272963
297	1	1	cont	OB	0.275893
298	1	2	cont	OB	0.395805
299	1	3	cont	OB	0.239194
300	1	4	cont	OB	0.496457
301	1	5	cont	OB	0.471904
302	1	6	cont	OB	0.283868
303	1	7	cont	OB	0.372425
304	2	0	bout	OB	0.494381
305	2	1	bout	OB	0.291496
306	2	2	bout	OB	0.265482
307	2	3	bout	OB	0.420556
309	2	5	bout	OB	0.284336
310	2	6	bout	OB	0.310767
312	3	0	conspecific	OB	0.423784
313	3	1	conspecific	OB	0.486166
314	3	2	conspecific	OB	0.292908
315	3	3	conspecific	OB	0.468924
316	3	4	conspecific	OB	0.380771
317	3	5	conspecific	OB	0.264743
318	3	6	conspecific	OB	0.311056
319	3	7	conspecific	OB	0.409619
321	0	1	noStim	TS	0.447443
322	0	2	noStim	TS	0.437378
324	0	4	noStim	TS	0.28117
325	0	5	noStim	TS	0.299945
326	0	6	noStim	TS	0.499751
327	0	7	noStim	TS	0.274274
328	1	0	cont	TS	0.206146
329	1	1	cont	TS	0.160176
330	1	2	cont	TS	0.248528
331	1	3	cont	TS	0.209623
332	1	4	cont	TS	0.486321
333	1	5	cont	TS	0.39702
334	1	6	cont	TS	0.323709
335	1	7	cont	TS	0.351062
336	2	0	bout	TS	0.333762
337	2	1	bout	TS	0.23746
338	2	2	bout	TS	0.255447
339	2	3	bout	TS	0.263407
341	2	5	bout	TS	0.22901
342	2	6	bout	TS	0.235054
344	3	0	conspecific	TS	0.567137
345	3	1	conspecific	TS	0.784079
346	3	2	conspecific	TS	0.366424
347	3	3	conspecific	TS	0.323819
348	3	4	conspecific	TS	0.530625
349	3	5	conspecific	TS	0.295001
350	3	6	conspecific	TS	0.386533
351	3	7	conspecific	TS	0.492122
353	0	1	noStim	Hi3	0.126511
354	0	2	noStim	Hi3	0.107911
356	0	4	noStim	Hi3	0.081273
357	0	5	noStim	Hi3	0.14949
358	0	6	noStim	Hi3	0.145824
359	0	7	noStim	Hi3	0.058205
360	1	0	cont	Hi3	0.141061
361	1	1	cont	Hi3	0.215093
362	1	2	cont	Hi3	0.345868
363	1	3	cont	Hi3	0.298133
364	1	4	cont	Hi3	0.456773
365	1	5	cont	Hi3	0.485208
366	1	6	cont	Hi3	0.269563
367	1	7	cont	Hi3	0.351719
368	2	0	bout	Hi3	0.359301
369	2	1	bout	Hi3	0.227528
370	2	2	bout	Hi3	0.218188
371	2	3	bout	Hi3	0.442047
373	2	5	bout	Hi3	0.245083
374	2	6	bout	Hi3	0.344388
376	3	0	conspecific	Hi3	0.30791
377	3	1	conspecific	Hi3	0.251529
378	3	2	conspecific	Hi3	0.239007
379	3	3	conspecific	Hi3	0.16513
380	3	4	conspecific	Hi3	0.282716
381	3	5	conspecific	Hi3	0.236469
382	3	6	conspecific	Hi3	0.266944
383	3	7	conspecific	Hi3	0.335847
385	0	1	noStim	mHr	0.069511
386	0	2	noStim	mHr	0.03406
388	0	4	noStim	mHr	0.021312
389	0	5	noStim	mHr	0.035015
390	0	6	noStim	mHr	0.03902
391	0	7	noStim	mHr	0.020736
392	1	0	cont	mHr	0.026613
393	1	1	cont	mHr	0.034658
394	1	2	cont	mHr	0.040996
395	1	3	cont	mHr	0.049777
396	1	4	cont	mHr	0.076489
397	1	5	cont	mHr	0.118029
398	1	6	cont	mHr	0.058186
399	1	7	cont	mHr	0.055965
400	2	0	bout	mHr	0.063841
401	2	1	bout	mHr	0.054544
402	2	2	bout	mHr	0.047059
403	2	3	bout	mHr	0.082107
405	2	5	bout	mHr	0.092914
406	2	6	bout	mHr	0.050904
408	3	0	conspecific	mHr	0.11223
409	3	1	conspecific	mHr	0.368233
410	3	2	conspecific	mHr	0.170272
411	3	3	conspecific	mHr	0.23707
412	3	4	conspecific	mHr	0.315381
413	3	5	conspecific	mHr	0.078262
414	3	6	conspecific	mHr	0.093076
415	3	7	conspecific	mHr	0.102848
417	0	1	noStim	o	2.45215
418	0	2	noStim	o	1.13568
420	0	4	noStim	o	1.48937
421	0	5	noStim	o	0.952778
422	0	6	noStim	o	1.14725
423	0	7	noStim	o	1.01351
424	1	0	cont	o	0.826194
425	1	1	cont	o	0.897435
426	1	2	cont	o	0.768823
427	1	3	cont	o	0.691549
428	1	4	cont	o	0.664901
429	1	5	cont	o	0.77709
430	1	6	cont	o	0.683472
431	1	7	cont	o	1.12999
432	2	0	bout	o	0.898645
433	2	1	bout	o	0.813143
434	2	2	bout	o	0.562755
435	2	3	bout	o	0.582797
437	2	5	bout	o	0.533754
438	2	6	bout	o	0.594792
440	3	0	conspecific	o	0.648918
441	3	1	conspecific	o	0.634357
442	3	2	conspecific	o	0.631733
443	3	3	conspecific	o	0.756572
444	3	4	conspecific	o	0.606412
445	3	5	conspecific	o	0.533252
446	3	6	conspecific	o	0.718318
447	3	7	conspecific	o	0.735197
449	0	1	noStim	Pr	0.281494
450	0	2	noStim	Pr	0.260756
452	0	4	noStim	Pr	0.299016
453	0	5	noStim	Pr	0.192597
454	0	6	noStim	Pr	0.29395
455	0	7	noStim	Pr	0.255385
456	1	0	cont	Pr	0.282569
457	1	1	cont	Pr	0.071563
458	1	2	cont	Pr	0.15974
459	1	3	cont	Pr	0.137118
460	1	4	cont	Pr	0.24189
461	1	5	cont	Pr	0.339357
462	1	6	cont	Pr	0.218495
463	1	7	cont	Pr	0.27408
464	2	0	bout	Pr	0.261517
465	2	1	bout	Pr	0.17069
466	2	2	bout	Pr	0.181792
467	2	3	bout	Pr	0.223113
469	2	5	bout	Pr	0.152937
470	2	6	bout	Pr	0.18091
472	3	0	conspecific	Pr	0.304988
473	3	1	conspecific	Pr	0.466153
474	3	2	conspecific	Pr	0.215452
475	3	3	conspecific	Pr	0.230765
476	3	4	conspecific	Pr	0.294285
477	3	5	conspecific	Pr	0.120547
478	3	6	conspecific	Pr	0.27775
479	3	7	conspecific	Pr	0.350735
481	0	1	noStim	TeOa	0.135783
482	0	2	noStim	TeOa	0.135997
484	0	4	noStim	TeOa	0.079892
485	0	5	noStim	TeOa	0.115314
486	0	6	noStim	TeOa	0.150945
487	0	7	noStim	TeOa	0.085486
488	1	0	cont	TeOa	0.082304
489	1	1	cont	TeOa	0.042208
490	1	2	cont	TeOa	0.085695
491	1	3	cont	TeOa	0.077641
492	1	4	cont	TeOa	0.114881
493	1	5	cont	TeOa	0.124307
494	1	6	cont	TeOa	0.106303
495	1	7	cont	TeOa	0.104005
496	2	0	bout	TeOa	0.164523
497	2	1	bout	TeOa	0.092123
498	2	2	bout	TeOa	0.078443
499	2	3	bout	TeOa	0.150968
501	2	5	bout	TeOa	0.102399
502	2	6	bout	TeOa	0.165533
504	3	0	conspecific	TeOa	0.315367
505	3	1	conspecific	TeOa	0.374013
506	3	2	conspecific	TeOa	0.204899
507	3	3	conspecific	TeOa	0.227731
508	3	4	conspecific	TeOa	0.380102
509	3	5	conspecific	TeOa	0.15218
510	3	6	conspecific	TeOa	0.219195
511	3	7	conspecific	TeOa	0.215215
513	0	1	noStim	TeOv	0.231297
514	0	2	noStim	TeOv	0.188963
516	0	4	noStim	TeOv	0.093344
517	0	5	noStim	TeOv	0.153665
518	0	6	noStim	TeOv	0.147895
519	0	7	noStim	TeOv	0.103298
520	1	0	cont	TeOv	0.233543
521	1	1	cont	TeOv	0.130766
522	1	2	cont	TeOv	0.252593
523	1	3	cont	TeOv	0.210335
524	1	4	cont	TeOv	0.250772
525	1	5	cont	TeOv	0.330278
526	1	6	cont	TeOv	0.20087
527	1	7	cont	TeOv	0.30108
528	2	0	bout	TeOv	0.233397
529	2	1	bout	TeOv	0.313542
530	2	2	bout	TeOv	0.42283
531	2	3	bout	TeOv	0.400805
533	2	5	bout	TeOv	0.286052
534	2	6	bout	TeOv	0.311676
536	3	0	conspecific	TeOv	0.184536
537	3	1	conspecific	TeOv	0.282675
538	3	2	conspecific	TeOv	0.101948
539	3	3	conspecific	TeOv	0.118817
540	3	4	conspecific	TeOv	0.158985
541	3	5	conspecific	TeOv	0.091628
542	3	6	conspecific	TeOv	0.133029
543	3	7	conspecific	TeOv	0.219576
545	0	1	noStim	TeOd	0.209798
546	0	2	noStim	TeOd	0.205172
548	0	4	noStim	TeOd	0.114653
549	0	5	noStim	TeOd	0.144704
550	0	6	noStim	TeOd	0.170033
551	0	7	noStim	TeOd	0.128658
552	1	0	cont	TeOd	0.149653
553	1	1	cont	TeOd	0.095504
554	1	2	cont	TeOd	0.217976
555	1	3	cont	TeOd	0.13861
556	1	4	cont	TeOd	0.211483
557	1	5	cont	TeOd	0.285614
558	1	6	cont	TeOd	0.228269
559	1	7	cont	TeOd	0.208038
560	2	0	bout	TeOd	0.230758
561	2	1	bout	TeOd	0.157553
562	2	2	bout	TeOd	0.195996
563	2	3	bout	TeOd	0.185286
565	2	5	bout	TeOd	0.163221
566	2	6	bout	TeOd	0.138549
568	3	0	conspecific	TeOd	0.269188
569	3	1	conspecific	TeOd	0.358793
570	3	2	conspecific	TeOd	0.198515
571	3	3	conspecific	TeOd	0.163544
572	3	4	conspecific	TeOd	0.241833
573	3	5	conspecific	TeOd	0.159599
574	3	6	conspecific	TeOd	0.232821
575	3	7	conspecific	TeOd	0.265072
577	0	1	noStim	Ri	0.374136
578	0	2	noStim	Ri	0.287126
580	0	4	noStim	Ri	0.581907
581	0	5	noStim	Ri	0.311937
582	0	6	noStim	Ri	0.424111
583	0	7	noStim	Ri	0.138033
584	1	0	cont	Ri	0.300364
585	1	1	cont	Ri	0.030618
586	1	2	cont	Ri	0.10125
587	1	3	cont	Ri	0.086034
588	1	4	cont	Ri	0.25096
589	1	5	cont	Ri	0.382003
590	1	6	cont	Ri	0.273721
591	1	7	cont	Ri	0.447475
592	2	0	bout	Ri	0.303512
593	2	1	bout	Ri	0.335116
594	2	2	bout	Ri	0.228967
595	2	3	bout	Ri	0.451303
597	2	5	bout	Ri	0.101828
598	2	6	bout	Ri	0.103154
600	3	0	conspecific	Ri	0.364983
601	3	1	conspecific	Ri	0.149315
602	3	2	conspecific	Ri	0.223418
603	3	3	conspecific	Ri	0.269208
604	3	4	conspecific	Ri	0.112509
605	3	5	conspecific	Ri	0.110192
606	3	6	conspecific	Ri	0.105359
607	3	7	conspecific	Ri	0.08545
609	0	1	noStim	Hc2	0.298366
610	0	2	noStim	Hc2	0.289415
612	0	4	noStim	Hc2	0.239793
613	0	5	noStim	Hc2	0.148806
614	0	6	noStim	Hc2	0.342605
615	0	7	noStim	Hc2	0.240744
616	1	0	cont	Hc2	0.226271
617	1	1	cont	Hc2	0.181985
618	1	2	cont	Hc2	0.273772
619	1	3	cont	Hc2	0.2739
620	1	4	cont	Hc2	0.399905
621	1	5	cont	Hc2	0.386545
622	1	6	cont	Hc2	0.263486
623	1	7	cont	Hc2	0.344316
624	2	0	bout	Hc2	0.372944
625	2	1	bout	Hc2	0.311453
626	2	2	bout	Hc2	0.229832
627	2	3	bout	Hc2	0.32314
629	2	5	bout	Hc2	0.28265
630	2	6	bout	Hc2	0.23577
632	3	0	conspecific	Hc2	0.354908
633	3	1	conspecific	Hc2	0.471381
634	3	2	conspecific	Hc2	0.41787
635	3	3	conspecific	Hc2	0.404567
636	3	4	conspecific	Hc2	0.331946
637	3	5	conspecific	Hc2	0.326457
638	3	6	conspecific	Hc2	0.428323
639	3	7	conspecific	Hc2	0.418718
641	0	1	noStim	Hi2	0.555767
642	0	2	noStim	Hi2	0.314372
644	0	4	noStim	Hi2	0.519279
645	0	5	noStim	Hi2	0.322678
646	0	6	noStim	Hi2	0.579517
647	0	7	noStim	Hi2	0.48721
648	1	0	cont	Hi2	0.6826
649	1	1	cont	Hi2	0.130521
650	1	2	cont	Hi2	0.218059
651	1	3	cont	Hi2	0.165331
652	1	4	cont	Hi2	0.411159
653	1	5	cont	Hi2	0.431458
654	1	6	cont	Hi2	0.338367
655	1	7	cont	Hi2	0.724016
656	2	0	bout	Hi2	0.339933
657	2	1	bout	Hi2	0.475953
658	2	2	bout	Hi2	0.232134
659	2	3	bout	Hi2	0.507921
661	2	5	bout	Hi2	0.202995
662	2	6	bout	Hi2	0.380376
664	3	0	conspecific	Hi2	0.298777
665	3	1	conspecific	Hi2	0.286776
666	3	2	conspecific	Hi2	0.186881
667	3	3	conspecific	Hi2	0.208159
668	3	4	conspecific	Hi2	0.100441
669	3	5	conspecific	Hi2	0.161882
670	3	6	conspecific	Hi2	0.154556
671	3	7	conspecific	Hi2	0.157503
673	0	1	noStim	En	0.206007
674	0	2	noStim	En	0.099729
676	0	4	noStim	En	0.253092
677	0	5	noStim	En	0.160864
678	0	6	noStim	En	0.216273
679	0	7	noStim	En	0.149927
680	1	0	cont	En	0.086334
681	1	1	cont	En	0.061412
682	1	2	cont	En	0.09521
683	1	3	cont	En	0.068569
684	1	4	cont	En	0.157896
685	1	5	cont	En	0.122025
686	1	6	cont	En	0.157463
687	1	7	cont	En	0.143163
688	2	0	bout	En	0.122934
689	2	1	bout	En	0.159424
690	2	2	bout	En	0.13819
691	2	3	bout	En	0.102712
693	2	5	bout	En	0.093588
694	2	6	bout	En	0.081579
696	3	0	conspecific	En	0.211367
697	3	1	conspecific	En	0.600192
698	3	2	conspecific	En	0.208972
699	3	3	conspecific	En	0.510102
700	3	4	conspecific	En	0.318079
701	3	5	conspecific	En	0.102333
702	3	6	conspecific	En	0.16452
703	3	7	conspecific	En	0.155932
705	0	1	noStim	PPp	0.098775
706	0	2	noStim	PPp	0.088273
708	0	4	noStim	PPp	0.051009
709	0	5	noStim	PPp	0.133607
710	0	6	noStim	PPp	0.139373
711	0	7	noStim	PPp	0.105041
712	1	0	cont	PPp	0.072739
713	1	1	cont	PPp	0.113267
714	1	2	cont	PPp	0.087372
715	1	3	cont	PPp	0.045897
716	1	4	cont	PPp	0.136309
717	1	5	cont	PPp	0.225114
718	1	6	cont	PPp	0.098826
719	1	7	cont	PPp	0.200078
720	2	0	bout	PPp	0.127544
721	2	1	bout	PPp	0.08268
722	2	2	bout	PPp	0.066875
723	2	3	bout	PPp	0.115684
725	2	5	bout	PPp	0.108516
726	2	6	bout	PPp	0.096312
728	3	0	conspecific	PPp	0.422086
729	3	1	conspecific	PPp	0.328449
730	3	2	conspecific	PPp	0.303117
731	3	3	conspecific	PPp	0.387508
732	3	4	conspecific	PPp	0.696295
733	3	5	conspecific	PPp	0.126783
734	3	6	conspecific	PPp	0.206515
735	3	7	conspecific	PPp	0.154541
737	0	1	noStim	Pl	0.93827
738	0	2	noStim	Pl	0.680966
740	0	4	noStim	Pl	0.436219
741	0	5	noStim	Pl	0.679526
742	0	6	noStim	Pl	0.690139
743	0	7	noStim	Pl	0.463491
744	1	0	cont	Pl	0.557169
745	1	1	cont	Pl	0.340032
746	1	2	cont	Pl	0.339305
747	1	3	cont	Pl	0.250332
748	1	4	cont	Pl	0.609633
749	1	5	cont	Pl	0.441408
750	1	6	cont	Pl	0.33307
751	1	7	cont	Pl	0.505216
752	2	0	bout	Pl	0.518322
753	2	1	bout	Pl	0.445641
754	2	2	bout	Pl	0.348151
755	2	3	bout	Pl	0.484031
757	2	5	bout	Pl	0.388748
758	2	6	bout	Pl	0.320721
760	3	0	conspecific	Pl	0.486921
761	3	1	conspecific	Pl	0.519223
762	3	2	conspecific	Pl	0.340265
763	3	3	conspecific	Pl	0.52999
764	3	4	conspecific	Pl	0.470884
765	3	5	conspecific	Pl	0.302556
766	3	6	conspecific	Pl	0.294707
767	3	7	conspecific	Pl	0.414719
769	0	1	noStim	PM	0.082317
770	0	2	noStim	PM	0.072488
772	0	4	noStim	PM	0.115701
773	0	5	noStim	PM	0.112485
774	0	6	noStim	PM	0.242463
775	0	7	noStim	PM	0.071162
776	1	0	cont	PM	0.039307
777	1	1	cont	PM	0.047274
778	1	2	cont	PM	0.062267
779	1	3	cont	PM	0.037555
780	1	4	cont	PM	0.133347
781	1	5	cont	PM	0.089955
782	1	6	cont	PM	0.137184
783	1	7	cont	PM	0.082011
784	2	0	bout	PM	0.121839
785	2	1	bout	PM	0.056943
786	2	2	bout	PM	0.075778
787	2	3	bout	PM	0.080634
789	2	5	bout	PM	0.097014
790	2	6	bout	PM	0.082594
792	3	0	conspecific	PM	0.218407
793	3	1	conspecific	PM	0.354448
794	3	2	conspecific	PM	0.142455
795	3	3	conspecific	PM	0.302917
796	3	4	conspecific	PM	0.288407
797	3	5	conspecific	PM	0.111559
798	3	6	conspecific	PM	0.176949
799	3	7	conspecific	PM	0.128853
801	0	1	noStim	SPd	0.370815
802	0	2	noStim	SPd	0.276014
804	0	4	noStim	SPd	0.254892
805	0	5	noStim	SPd	0.247665
806	0	6	noStim	SPd	0.272756
807	0	7	noStim	SPd	0.177937
808	1	0	cont	SPd	0.162793
809	1	1	cont	SPd	0.114332
810	1	2	cont	SPd	0.159516
811	1	3	cont	SPd	0.092212
812	1	4	cont	SPd	0.249809
813	1	5	cont	SPd	0.233298
814	1	6	cont	SPd	0.19901
815	1	7	cont	SPd	0.228833
816	2	0	bout	SPd	0.166662
817	2	1	bout	SPd	0.182244
818	2	2	bout	SPd	0.15325
819	2	3	bout	SPd	0.180736
821	2	5	bout	SPd	0.128776
822	2	6	bout	SPd	0.123412
824	3	0	conspecific	SPd	0.27333
825	3	1	conspecific	SPd	0.338101
826	3	2	conspecific	SPd	0.191424
827	3	3	conspecific	SPd	0.302139
828	3	4	conspecific	SPd	0.306132
829	3	5	conspecific	SPd	0.123704
830	3	6	conspecific	SPd	0.1839
831	3	7	conspecific	SPd	0.217083
833	0	1	noStim	MOi	0.020405
834	0	2	noStim	MOi	0.029211
836	0	4	noStim	MOi	0.1231
837	0	5	noStim	MOi	0.101411
838	0	6	noStim	MOi	0.171768
839	0	7	noStim	MOi	0.21968
840	1	0	cont	MOi	0.37191
841	1	1	cont	MOi	0.003321
842	1	2	cont	MOi	0.004799
843	1	3	cont	MOi	0.063331
844	1	4	cont	MOi	0.193077
845	1	5	cont	MOi	0.146881
846	1	6	cont	MOi	0.146477
847	1	7	cont	MOi	0.087838
848	2	0	bout	MOi	0.007552
849	2	1	bout	MOi	0.040255
850	2	2	bout	MOi	0.011569
851	2	3	bout	MOi	0.08258
853	2	5	bout	MOi	0.00926
854	2	6	bout	MOi	0.002862
856	3	0	conspecific	MOi	0.028154
857	3	1	conspecific	MOi	0.001602
858	3	2	conspecific	MOi	0.016341
859	3	3	conspecific	MOi	0.004546
860	3	4	conspecific	MOi	0.00068
861	3	5	conspecific	MOi	0.019217
862	3	6	conspecific	MOi	0.000337
863	3	7	conspecific	MOi	0.0012
865	0	1	noStim	MOd	0.217132
866	0	2	noStim	MOd	0.246103
868	0	4	noStim	MOd	0.179212
869	0	5	noStim	MOd	0.163187
870	0	6	noStim	MOd	0.254461
871	0	7	noStim	MOd	0.260672
872	1	0	cont	MOd	0.157572
873	1	1	cont	MOd	0.066455
874	1	2	cont	MOd	0.121166
875	1	3	cont	MOd	0.087972
876	1	4	cont	MOd	0.242251
877	1	5	cont	MOd	0.174169
878	1	6	cont	MOd	0.183941
879	1	7	cont	MOd	0.181177
880	2	0	bout	MOd	0.112657
881	2	1	bout	MOd	0.141092
882	2	2	bout	MOd	0.11426
883	2	3	bout	MOd	0.145239
885	2	5	bout	MOd	0.119534
886	2	6	bout	MOd	0.12489
888	3	0	conspecific	MOd	0.161086
889	3	1	conspecific	MOd	0.122375
890	3	2	conspecific	MOd	0.131948
891	3	3	conspecific	MOd	0.127862
892	3	4	conspecific	MOd	0.204706
893	3	5	conspecific	MOd	0.103276
894	3	6	conspecific	MOd	0.126538
895	3	7	conspecific	MOd	0.165199
897	0	1	noStim	Pn	0.127612
898	0	2	noStim	Pn	0.11482
900	0	4	noStim	Pn	0.082088
901	0	5	noStim	Pn	0.102854
902	0	6	noStim	Pn	0.178422
903	0	7	noStim	Pn	0.103417
904	1	0	cont	Pn	0.148453
905	1	1	cont	Pn	0.038384
906	1	2	cont	Pn	0.10656
907	1	3	cont	Pn	0.140415
908	1	4	cont	Pn	0.12648
909	1	5	cont	Pn	0.10517
910	1	6	cont	Pn	0.161067
911	1	7	cont	Pn	0.104161
912	2	0	bout	Pn	0.10409
913	2	1	bout	Pn	0.12598
914	2	2	bout	Pn	0.263878
915	2	3	bout	Pn	0.531867
917	2	5	bout	Pn	0.190055
918	2	6	bout	Pn	0.248484
920	3	0	conspecific	Pn	0.105682
921	3	1	conspecific	Pn	0.302798
922	3	2	conspecific	Pn	0.138083
923	3	3	conspecific	Pn	0.091154
924	3	4	conspecific	Pn	0.034411
925	3	5	conspecific	Pn	0.028544
926	3	6	conspecific	Pn	0.237098
927	3	7	conspecific	Pn	0.015772
929	0	1	noStim	Hrl	0.145525
930	0	2	noStim	Hrl	0.097692
932	0	4	noStim	Hrl	0.097093
933	0	5	noStim	Hrl	0.154405
934	0	6	noStim	Hrl	0.159478
935	0	7	noStim	Hrl	0.047578
936	1	0	cont	Hrl	0.215616
937	1	1	cont	Hrl	0.283807
938	1	2	cont	Hrl	0.275365
939	1	3	cont	Hrl	0.274537
940	1	4	cont	Hrl	0.406077
941	1	5	cont	Hrl	0.663805
942	1	6	cont	Hrl	0.348895
943	1	7	cont	Hrl	0.653778
944	2	0	bout	Hrl	0.214083
945	2	1	bout	Hrl	0.236299
946	2	2	bout	Hrl	0.126868
947	2	3	bout	Hrl	0.31665
949	2	5	bout	Hrl	0.25886
950	2	6	bout	Hrl	0.234829
952	3	0	conspecific	Hrl	0.355439
953	3	1	conspecific	Hrl	0.576572
954	3	2	conspecific	Hrl	0.26832
955	3	3	conspecific	Hrl	0.252344
956	3	4	conspecific	Hrl	0.444284
957	3	5	conspecific	Hrl	0.304442
958	3	6	conspecific	Hrl	0.270086
959	3	7	conspecific	Hrl	0.398146
961	0	1	noStim	Tg	0.303365
962	0	2	noStim	Tg	0.382845
964	0	4	noStim	Tg	0.222661
965	0	5	noStim	Tg	0.297205
966	0	6	noStim	Tg	0.423365
967	0	7	noStim	Tg	0.23402
968	1	0	cont	Tg	0.20486
969	1	1	cont	Tg	0.103871
970	1	2	cont	Tg	0.231618
971	1	3	cont	Tg	0.197744
972	1	4	cont	Tg	0.417053
973	1	5	cont	Tg	0.332162
974	1	6	cont	Tg	0.323421
975	1	7	cont	Tg	0.288904
976	2	0	bout	Tg	0.159974
977	2	1	bout	Tg	0.19832
978	2	2	bout	Tg	0.16889
979	2	3	bout	Tg	0.245911
981	2	5	bout	Tg	0.209376
982	2	6	bout	Tg	0.19791
984	3	0	conspecific	Tg	0.419644
985	3	1	conspecific	Tg	0.359785
986	3	2	conspecific	Tg	0.217326
987	3	3	conspecific	Tg	0.295097
988	3	4	conspecific	Tg	0.54163
989	3	5	conspecific	Tg	0.186169
990	3	6	conspecific	Tg	0.258804
991	3	7	conspecific	Tg	0.362492
993	0	1	noStim	nMLF	0.255488
994	0	2	noStim	nMLF	0.294266
996	0	4	noStim	nMLF	0.151508
997	0	5	noStim	nMLF	0.173084
998	0	6	noStim	nMLF	0.349833
999	0	7	noStim	nMLF	0.170454
1000	1	0	cont	nMLF	0.131071
1001	1	1	cont	nMLF	0.072976
1002	1	2	cont	nMLF	0.154031
1003	1	3	cont	nMLF	0.130923
1004	1	4	cont	nMLF	0.240034
1005	1	5	cont	nMLF	0.208131
1006	1	6	cont	nMLF	0.189884
1007	1	7	cont	nMLF	0.182821
1008	2	0	bout	nMLF	0.055879
1009	2	1	bout	nMLF	0.078134
1010	2	2	bout	nMLF	0.152624
1011	2	3	bout	nMLF	0.185697
1013	2	5	bout	nMLF	0.165642
1014	2	6	bout	nMLF	0.296008
1016	3	0	conspecific	nMLF	0.225125
1017	3	1	conspecific	nMLF	0.067963
1018	3	2	conspecific	nMLF	0.177267
1019	3	3	conspecific	nMLF	0.187617
1020	3	4	conspecific	nMLF	0.186137
1021	3	5	conspecific	nMLF	0.089418
1022	3	6	conspecific	nMLF	0.160311
1023	3	7	conspecific	nMLF	0.282995

## Sheet: panel e cohens d
areaMini	noStim	cont	bout	conspecific
PT	0	1.04753	2.58247	1.78302
VT	0	1.4328	0.771314	4.06796
DT	0	1.71435	2.49558	2.57897
PPp	0	0.399751	-0.11102	1.71761
TeOa	0	-0.90808	0.244596	2.27883
mHr	0	0.874857	1.57875	1.87173
Hc2	0	0.470209	0.534919	2.25603
PM	0	-0.69697	-0.62591	1.26186
En	0	-1.46024	-1.46875	0.773696
Hi3	0	2.43561	2.83735	3.33921
TeOd	0	0.583272	0.45086	1.37464
Hrl	0	2.14089	2.1266	2.85913
Pn	0	-0.05227	1.12488	0.012888
SPv	0	-0.57934	-0.83143	0.835398
Hi1	0	1.20424	2.42041	2.03897
TS	0	-0.71662	-1.5163	0.708844
TeOv	0	1.50498	2.80335	0.141356
Pr	0	-0.7105	-1.74177	0.242943
PPa	0	-0.64097	-0.55713	-0.12786
Tg	0	-0.53984	-1.88509	0.196181
SPd	0	-1.44685	-2.333	-0.36095
Hc1	0	-0.66755	0.240321	-0.99028
nMLF	0	-1.01469	-0.9261	-0.80696
P	0	-1.37027	-3.33305	-0.96546
OB	0	-0.66967	-0.71195	-0.52317
MOd	0	-1.37171	-3.06446	-2.09459
Ri	0	-0.80003	-0.69133	-1.38886
Pl	0	-1.43909	-1.64061	-1.56225
MOi	0	0.160567	-1.43267	-1.82424
Hc3	0	-1.15993	-0.50977	-2.31534
Hi2	0	-0.4236	-0.88579	-2.81842

## Sheet: panel e ttest
areaMini	noStim	cont	bout	conspecific
PT	0	0.095442	0.001192	0.009928
VT	0	0.028286	0.21117	1.27e-05
DT	0	0.012259	0.001507	0.000799
PPp	0	0.493005	0.851365	0.011982
TeOa	0	0.115377	0.680787	0.001868
mHr	0	0.144153	0.021031	0.00735
Hc2	0	0.406197	0.376002	0.001087
PM	0	0.204313	0.303761	0.041959
En	0	0.016613	0.029165	0.204207
Hi3	0	0.001168	0.00061	6.06e-05
TeOd	0	0.316092	0.452944	0.030394
Hrl	0	0.003028	0.004223	0.00031
Pn	0	0.925351	0.079966	0.982503
SPv	0	0.311581	0.180408	0.173406
Hi1	0	0.05989	0.001851	0.003216
TS	0	0.213191	0.025322	0.229575
TeOv	0	0.017657	0.000666	0.801515
Pr	0	0.235919	0.012965	0.67884
PPa	0	0.232424	0.357312	0.812238
Tg	0	0.344876	0.008501	0.730332
SPd	0	0.019435	0.002358	0.522428
Hc1	0	0.244989	0.686021	0.089567
nMLF	0	0.075654	0.139782	0.156214
P	0	0.029379	0.000179	0.107303
OB	0	0.211218	0.245727	0.319214
MOd	0	0.02924	0.000344	0.001901
Ri	0	0.164328	0.258758	0.020878
Pl	0	0.017707	0.0175	0.010283
MOi	0	0.778416	0.032462	0.003111
Hc3	0	0.059053	0.397993	0.001038
Hi2	0	0.468067	0.155981	0.000149
