# Supplementary material for: Visual recognition of social signals by a tectothalamic neural circuit
Source: Nature. 2022 Jul 13;608(7921):146–52. doi: 10.1038/s41586-022-04925-5 (PMC9352588; doi:10.1038/s41586-022-04925-5)
Supplement: Supplementary file 8 — Source Data Fig. 2 [file 41586_2022_4925_MOESM8_ESM.xlsx]

## Sheet: panel c
DT responses (dF/F)
	Bout-like	Continuous	No-Stim
animalIndex
3	0.158505	0.211481	0.20614
4	0.164594	0.239819	0.247149
6	0.151575	0.212002	0.401692
7	0.142823	0.121861	0.32525
8	0.149411	0.305886	0.450898
10	0.12101	0.135655	0.234342

## Sheet: panel g
DT-BPN responses (dF/F)
Bout frequency	0.75 Hz	1.5 Hz	3 Hz	6 Hz	60 Hz
animalIndex
3	0.071796	0.1532	0.198839	-0.009528	0.02209
4	0.427935	0.319342	0.249658	0.084485	0.103145
6	0.65476	0.680435	0.344796	0.167011	0.113332
7	0.444839	0.586055	0.271994	0.085012	0.036602
8	0.5551	0.722386	0.277644	0.124174	0.110464
10	0.425939	0.299235	0.218642	0.099541	0.061394

## Sheet: panel h
DT-BPN responses (dF/F)
Speed @ 1.5 Hz (mm/s)	1.25	2.5	5	10	20
animalIndex
11	-0.010686	0.124816	0.669803	0.627272	0.252567
12	0.034326	0.106393	0.430159	0.589561	0.16713
13	0.132436	0.070286	0.416238	0.069659	0.075054
14	0.144562	0.590088	0.990326	0.935421	0.620338
Speed @ 60 Hz (mm/s)	2.5	5	15	50	150
animalIndex
11	0.023848	0.047472	0.074744	0.038402	-0.007661
12	0.006194	-0.004713	0.026895	0.031879	0.003225
13	-0.020349	0.070616	0.001222	0.015524	-0.0346
14	0.032158	0.060723	0.207509	0.088146	0.026119
Acceleration (mm/s**2)	0	0.02	0.5	3	12
animalIndex
11	0.047472	-0.03478	0.113228	0.319442	0.669803
12	-0.004713	0.077081	0.138643	0.327741	0.430159
13	0.070616	0.007501	0.027306	0.198957	0.416238
14	0.060723	0.063201	0.634574	0.980274	0.990326

## Sheet: panel i
DT-BPN responses (dF/F)
Stimulus	Dot 1.5 Hz	Whole-field 1.5 Hz	Dot 60 Hz	Whole-field 60 Hz	Dot shoaling
animalIndex
15	1.05526	0.006479	0.089772	0.020204	1.19808
16	0.881941	0.028488	0.133539	0.143808	1.11375
17	0.960779	0.056643	0.194327	0.022944	1.21454
18	0.898041	0.060122	0.114934	0.122084	1.29043
Pretectum responses (dF/F)
animalIndex
15	0.487209	0.065786	0.202551	0.166258	0.825084
16	0.130862	0.402891	0.099551	0.595998	0.237892
17	0.378884	0.204597	0.355444	0.410844	0.65233
18	0.300759	0.362354	0.238324	0.540221	0.570811
