# Supplementary material for: Visual recognition of social signals by a tectothalamic neural circuit
Source: Nature. 2022 Jul 13;608(7921):146–52. doi: 10.1038/s41586-022-04925-5 (PMC9352588; doi:10.1038/s41586-022-04925-5)
Supplement: Supplementary file 9 — Source Data Fig. 4 [file 41586_2022_4925_MOESM9_ESM.xlsx]

## Sheet: panel d
animalIndex	line	group	attraction	repulsion
104	81cNTR	abl	0.0106747	0.273256
105	81cNTR	abl	0.0499772	0.123141
106	81cNTR	ctr	0.285145	0.039548
108	81cNTR	abl	0.00726677	0.11915
109	81cNTR	abl	0.0296071	0.2361
110	81cNTR	ctr	0.105201	0
111	81cNTR	ctr	0.280064	0.016884
112	81cNTR	abl	-0.00487687	0.28815
113	81cNTR	abl	-0.028794	0.217828
114	81cNTR	ctr	0.128512	0.606254
115	81cNTR	ctr	-0.00434585	0.178302
116	81cNTR	abl	0.0457139	0.212236
117	81cNTR	abl	0.0835165	0.256336
118	81cNTR	ctr	0.424336	0.128798
119	81cNTR	ctr	0.134847	0.098916
120	81cNTR	abl	0.0228678	0.252587
121	81cNTR	abl	0.00663549	0.544879
122	81cNTR	ctr	0.115268	0.217851
123	81cNTR	ctr	0.167008	0.468054
124	81cNTR	abl	0.0524014	0.089483
126	81cNTR	ctr	0.137071	0.084024
127	81cNTR	ctr	0.187612	0.253071
128	81cNTR	abl	-0.0214064	0.362669
129	81cNTR	abl	0.010802	0.453604
130	81cNTR	ctr	0.259785	0.117803
131	81cNTR	ctr	0.344501	0.06403
132	81cNTR	ctr	0.393205	0
133	81cNTR	ctr	0.0772381	0.19788

## Sheet: panel h
animalIndex	Group	# Neurons
36	ctr	134
37	ctr	67
39	ctr	32
41	ctr	15
43	ctr	198
47	ctr	57
48	ctr	127
49	ctr	117
50	ctr	102
44	abl	18
45	abl	1
46	abl	3
51	abl	3
38	abl	0
40	abl	0
42	abl	0

## Sheet: panel i
animalIndex	line	group	attraction	repulsion
139	1026NTR	ctr	0.185861	0.566755
140	1026NTR	ctr	0.137364	0.123265
141	1026NTR	ctr	0.248932	0.105437
142	1026NTR	abl	0.101418	0.035021
143	1026NTR	ctr	0.235888	0.005709
144	1026NTR	ctr	0.437771	0.445847
145	1026NTR	ctr	0.402819	0.088033
146	1026NTR	abl	0.241639	0.548373
147	1026NTR	ctr	0.362568	0.501977
148	1026NTR	ctr	0.131396	0.163768
149	1026NTR	ctr	0.125556	0.10988
150	1026NTR	abl	0.220542	0.350808
151	1026NTR	ctr	0.228494	0.029525
152	1026NTR	ctr	0.357347	0.433084
153	1026NTR	ctr	0.290942	0.299649
154	1026NTR	abl	0.00545379	0.300126
155	1026NTR	ctr	0.230125	0.222931
156	1026NTR	ctr	0.403524	0.428556
157	1026NTR	ctr	0.0732472	0.062425
158	1026NTR	abl	0.0431892	0.391245
159	1026NTR	ctr	0.360574	0.131878
160	1026NTR	ctr	0.441655	0.48467
161	1026NTR	ctr	0.170501	0.284795
162	1026NTR	abl	0.0931872	0.36353
163	1026NTR	ctr	0.340958	0.113918
164	1026NTR	ctr	0.241626	0.33239
165	1026NTR	ctr	0.133015	0.228242
166	1026NTR	abl	-0.0121283	0.083848

## Sheet: panel k
animalIndex	line	group	attraction	repulsion
177	DT laser ablation	abl	0.113497	0.093561
178	DT laser ablation	abl	0.0904694	0.130676
179	DT laser ablation	ctr	0.150468	0.140643
181	DT laser ablation	ctr	0.0183672	0.157918
183	DT laser ablation	ctr	0.101924	0.164076
184	DT laser ablation	abl	0.106193	0.237433
185	DT laser ablation	ctr	0.201269	0.195448
186	DT laser ablation	abl	0.0812361	0.240771
187	DT laser ablation	ctr	0.142719	0.199641
188	DT laser ablation	abl	0.210678	0.140649
192	DT laser ablation	abl	-0.0169367	0.038293
193	DT laser ablation	ctr	0.122653	0.305539
194	DT laser ablation	abl	0.0706032	0.108823
195	DT laser ablation	ctr	0.117962	0.100047
196	DT laser ablation	abl	0.0253222	0.021937
197	DT laser ablation	ctr	0.488421	0.007259
201	DT laser ablation	abl	0.000249082	0.128132
202	DT laser ablation	ctr	0.319771	0.215291
203	DT laser ablation	abl	0.103302	0.262434
204	DT laser ablation	ctr	0.255312	0.128662
205	DT laser ablation	abl	0.112332	0.391976
206	DT laser ablation	ctr	0.0377134	0.22359
210	DT laser ablation	abl	0.0669579	0.038424
211	DT laser ablation	ctr	0.229712	0.177757
212	DT laser ablation	abl	0.0632633	0.104485
213	DT laser ablation	ctr	0.0581183	0.105084
214	DT laser ablation	abl	0.0393607	0.017583
215	DT laser ablation	ctr	0.300229	0.243876
216	DT laser ablation	ctr	0.202662	0.232515
217	DT laser ablation	abl	0.0433881	0.180202
218	DT laser ablation	ctr	0.281237	0.149091
