# Supplementary material for: Visual recognition of social signals by a tectothalamic neural circuit
Source: Nature. 2022 Jul 13;608(7921):146–52. doi: 10.1038/s41586-022-04925-5 (PMC9352588; doi:10.1038/s41586-022-04925-5)
Supplement: Supplementary file 10 — Source Data Extended Data Fig. 2 [file 41586_2022_4925_MOESM10_ESM.xlsx]

## Sheet: panel b
count	group	marker
75	merge	Cort
72	merge	Cort
79	merge	Cort
83	merge	Cort
103	merge	Cort
89	merge	Cort
75	merge	Cort
82	merge	Cort
1	merge	CortFos
2	merge	CortFos
1	merge	CortFos
0	merge	CortFos
1	merge	CortFos
0	merge	CortFos
0	merge	CortFos
1	merge	CortFos
92	bout	cFos
102	bout	cFos
120	bout	cFos
110	cont	cFos
88	cont	cFos
24	no	cFos
52	no	cFos
92	cont	cFos
126	bout	cFos
148	bout	cFos
126	bout	cFos
96	cont	cFos
104	cont	cFos
118	cont	cFos
172	conspecific	cFos
126	conspecific	cFos
170	conspecific	cFos
136	conspecific	cFos
160	conspecific	cFos
138	conspecific	cFos

## Sheet: panel c
same raw data as Figure 1e
	group	animal	condition	areaMini	normalized cFos
1	0	1	noStim	DT	0.170741
2	0	2	noStim	DT	0.166901
4	0	4	noStim	DT	0.129599
5	0	5	noStim	DT	0.150438
6	0	6	noStim	DT	0.202814
7	0	7	noStim	DT	0.130033
8	1	0	cont	DT	0.208994
9	1	1	cont	DT	0.225751
10	1	2	cont	DT	0.200209
11	1	3	cont	DT	0.404842
12	1	4	cont	DT	0.658055
13	1	5	cont	DT	0.836343
14	1	6	cont	DT	0.549564
15	1	7	cont	DT	0.443427
16	2	0	bout	DT	0.691306
17	2	1	bout	DT	0.261921
18	2	2	bout	DT	0.443586
19	2	3	bout	DT	0.671621
21	2	5	bout	DT	0.409256
22	2	6	bout	DT	0.346198
24	3	0	conspecific	DT	0.426479
25	3	1	conspecific	DT	0.561948
26	3	2	conspecific	DT	0.398176
27	3	3	conspecific	DT	0.403742
28	3	4	conspecific	DT	0.469268
29	3	5	conspecific	DT	0.233475
30	3	6	conspecific	DT	0.229564
31	3	7	conspecific	DT	0.626645
33	0	1	noStim	VT	0.156574
34	0	2	noStim	VT	0.117779
36	0	4	noStim	VT	0.11258
37	0	5	noStim	VT	0.142081
38	0	6	noStim	VT	0.079951
39	0	7	noStim	VT	0.056924
40	1	0	cont	VT	0.159327
41	1	1	cont	VT	0.131446
42	1	2	cont	VT	0.122242
43	1	3	cont	VT	0.131695
44	1	4	cont	VT	0.285973
45	1	5	cont	VT	0.420376
46	1	6	cont	VT	0.254672
47	1	7	cont	VT	0.330427
48	2	0	bout	VT	0.250817
49	2	1	bout	VT	0.12801
50	2	2	bout	VT	0.166295
51	2	3	bout	VT	0.31316
53	2	5	bout	VT	0.070614
54	2	6	bout	VT	0.0776
56	3	0	conspecific	VT	0.513894
57	3	1	conspecific	VT	0.574804
58	3	2	conspecific	VT	0.44107
59	3	3	conspecific	VT	0.437922
60	3	4	conspecific	VT	0.549795
61	3	5	conspecific	VT	0.297998
62	3	6	conspecific	VT	0.320338
63	3	7	conspecific	VT	0.344615
65	0	1	noStim	PPa	0.269663
66	0	2	noStim	PPa	0.16241
68	0	4	noStim	PPa	0.223078
69	0	5	noStim	PPa	0.168802
70	0	6	noStim	PPa	0.70581
71	0	7	noStim	PPa	0.250699
72	1	0	cont	PPa	0.143689
73	1	1	cont	PPa	0.084605
74	1	2	cont	PPa	0.109496
75	1	3	cont	PPa	0.109763
76	1	4	cont	PPa	0.242414
77	1	5	cont	PPa	0.316198
78	1	6	cont	PPa	0.248172
79	1	7	cont	PPa	0.303181
80	2	0	bout	PPa	0.220849
81	2	1	bout	PPa	0.164443
82	2	2	bout	PPa	0.156208
83	2	3	bout	PPa	0.291003
85	2	5	bout	PPa	0.222873
86	2	6	bout	PPa	0.226968
88	3	0	conspecific	PPa	0.264688
89	3	1	conspecific	PPa	0.585716
90	3	2	conspecific	PPa	0.124572
91	3	3	conspecific	PPa	0.309296
92	3	4	conspecific	PPa	0.372203
93	3	5	conspecific	PPa	0.148402
94	3	6	conspecific	PPa	0.196411
95	3	7	conspecific	PPa	0.188537
97	0	1	noStim	PT	0.101972
98	0	2	noStim	PT	0.168907
100	0	4	noStim	PT	0.084505
101	0	5	noStim	PT	0.136117
102	0	6	noStim	PT	0.155749
103	0	7	noStim	PT	0.132868
104	1	0	cont	PT	0.085986
105	1	1	cont	PT	0.166933
106	1	2	cont	PT	0.288362
107	1	3	cont	PT	0.526166
108	1	4	cont	PT	0.213585
109	1	5	cont	PT	0.22162
110	1	6	cont	PT	0.21717
111	1	7	cont	PT	0.135277
112	2	0	bout	PT	0.442254
113	2	1	bout	PT	1.02455
114	2	2	bout	PT	1.26885
115	2	3	bout	PT	1.06984
117	2	5	bout	PT	1.74104
118	2	6	bout	PT	2.31071
120	3	0	conspecific	PT	0.476539
121	3	1	conspecific	PT	1.60943
122	3	2	conspecific	PT	0.399113
123	3	3	conspecific	PT	1.09787
124	3	4	conspecific	PT	1.15816
125	3	5	conspecific	PT	0.276541
126	3	6	conspecific	PT	0.728577
127	3	7	conspecific	PT	0.259415
129	0	1	noStim	Hi1	0.076282
130	0	2	noStim	Hi1	0.094493
132	0	4	noStim	Hi1	0.057737
133	0	5	noStim	Hi1	0.071603
134	0	6	noStim	Hi1	0.228698
135	0	7	noStim	Hi1	0.044085
136	1	0	cont	Hi1	0.145084
137	1	1	cont	Hi1	0.127823
138	1	2	cont	Hi1	0.238034
139	1	3	cont	Hi1	0.340838
140	1	4	cont	Hi1	0.334769
141	1	5	cont	Hi1	1.11704
142	1	6	cont	Hi1	0.286583
143	1	7	cont	Hi1	0.366979
144	2	0	bout	Hi1	0.436545
145	2	1	bout	Hi1	0.173671
146	2	2	bout	Hi1	0.348207
147	2	3	bout	Hi1	0.354733
149	2	5	bout	Hi1	0.281103
150	2	6	bout	Hi1	0.207457
152	3	0	conspecific	Hi1	0.452691
153	3	1	conspecific	Hi1	0.206503
154	3	2	conspecific	Hi1	0.351437
155	3	3	conspecific	Hi1	0.164045
156	3	4	conspecific	Hi1	0.16673
157	3	5	conspecific	Hi1	0.238527
158	3	6	conspecific	Hi1	0.274773
159	3	7	conspecific	Hi1	0.279496
161	0	1	noStim	Hc1	1.08156
162	0	2	noStim	Hc1	0.509111
164	0	4	noStim	Hc1	0.566341
165	0	5	noStim	Hc1	0.727046
166	0	6	noStim	Hc1	1.18216
167	0	7	noStim	Hc1	0.683708
168	1	0	cont	Hc1	0.636487
169	1	1	cont	Hc1	0.251662
170	1	2	cont	Hc1	0.387491
171	1	3	cont	Hc1	0.279334
172	1	4	cont	Hc1	0.587012
173	1	5	cont	Hc1	0.911599
174	1	6	cont	Hc1	0.519089
175	1	7	cont	Hc1	1.1725
176	2	0	bout	Hc1	0.746443
177	2	1	bout	Hc1	0.855934
178	2	2	bout	Hc1	0.656804
179	2	3	bout	Hc1	0.902324
181	2	5	bout	Hc1	1.09281
182	2	6	bout	Hc1	0.816023
184	3	0	conspecific	Hc1	0.247663
185	3	1	conspecific	Hc1	1.02252
186	3	2	conspecific	Hc1	0.394651
187	3	3	conspecific	Hc1	0.372071
188	3	4	conspecific	Hc1	0.527936
189	3	5	conspecific	Hc1	0.535736
190	3	6	conspecific	Hc1	0.359177
191	3	7	conspecific	Hc1	0.768933
193	0	1	noStim	Hc3	1.14155
194	0	2	noStim	Hc3	0.793255
196	0	4	noStim	Hc3	0.911179
197	0	5	noStim	Hc3	0.845644
198	0	6	noStim	Hc3	1.37499
199	0	7	noStim	Hc3	0.903286
200	1	0	cont	Hc3	0.692103
201	1	1	cont	Hc3	0.269587
202	1	2	cont	Hc3	0.647242
203	1	3	cont	Hc3	0.334686
204	1	4	cont	Hc3	0.55309
205	1	5	cont	Hc3	1.23895
206	1	6	cont	Hc3	0.633454
207	1	7	cont	Hc3	1.01842
208	2	0	bout	Hc3	0.716851
209	2	1	bout	Hc3	0.8851
210	2	2	bout	Hc3	0.786715
211	2	3	bout	Hc3	0.915517
213	2	5	bout	Hc3	0.973009
214	2	6	bout	Hc3	1.12344
216	3	0	conspecific	Hc3	0.166067
217	3	1	conspecific	Hc3	0.873664
218	3	2	conspecific	Hc3	0.345249
219	3	3	conspecific	Hc3	0.448861
220	3	4	conspecific	Hc3	0.681845
221	3	5	conspecific	Hc3	0.380433
222	3	6	conspecific	Hc3	0.504475
223	3	7	conspecific	Hc3	0.517515
225	0	1	noStim	SPv	0.139976
226	0	2	noStim	SPv	0.100065
228	0	4	noStim	SPv	0.096453
229	0	5	noStim	SPv	0.128413
230	0	6	noStim	SPv	0.136854
231	0	7	noStim	SPv	0.088995
232	1	0	cont	SPv	0.114343
233	1	1	cont	SPv	0.059682
234	1	2	cont	SPv	0.093398
235	1	3	cont	SPv	0.068544
236	1	4	cont	SPv	0.112351
237	1	5	cont	SPv	0.130753
238	1	6	cont	SPv	0.092622
239	1	7	cont	SPv	0.13383
240	2	0	bout	SPv	0.110205
241	2	1	bout	SPv	0.112551
242	2	2	bout	SPv	0.083949
243	2	3	bout	SPv	0.106959
245	2	5	bout	SPv	0.099479
246	2	6	bout	SPv	0.0878
248	3	0	conspecific	SPv	0.117061
249	3	1	conspecific	SPv	0.290058
250	3	2	conspecific	SPv	0.109733
251	3	3	conspecific	SPv	0.288245
252	3	4	conspecific	SPv	0.12961
253	3	5	conspecific	SPv	0.091824
254	3	6	conspecific	SPv	0.163472
255	3	7	conspecific	SPv	0.122753
257	0	1	noStim	P	0.294102
258	0	2	noStim	P	0.243067
260	0	4	noStim	P	0.2274
261	0	5	noStim	P	0.225155
262	0	6	noStim	P	0.32817
263	0	7	noStim	P	0.253462
264	1	0	cont	P	0.176066
265	1	1	cont	P	0.141814
266	1	2	cont	P	0.166647
267	1	3	cont	P	0.114682
268	1	4	cont	P	0.285223
269	1	5	cont	P	0.229157
270	1	6	cont	P	0.249999
271	1	7	cont	P	0.186713
272	2	0	bout	P	0.184886
273	2	1	bout	P	0.163722
274	2	2	bout	P	0.141058
275	2	3	bout	P	0.161914
277	2	5	bout	P	0.124178
278	2	6	bout	P	0.130761
280	3	0	conspecific	P	0.258233
281	3	1	conspecific	P	0.307738
282	3	2	conspecific	P	0.207585
283	3	3	conspecific	P	0.214358
284	3	4	conspecific	P	0.237107
285	3	5	conspecific	P	0.116156
286	3	6	conspecific	P	0.167193
287	3	7	conspecific	P	0.200495
289	0	1	noStim	OB	0.845416
290	0	2	noStim	OB	0.652389
292	0	4	noStim	OB	0.27334
293	0	5	noStim	OB	0.467085
294	0	6	noStim	OB	0.379959
295	0	7	noStim	OB	0.219693
296	1	0	cont	OB	0.272963
297	1	1	cont	OB	0.275893
298	1	2	cont	OB	0.395805
299	1	3	cont	OB	0.239194
300	1	4	cont	OB	0.496457
301	1	5	cont	OB	0.471904
302	1	6	cont	OB	0.283868
303	1	7	cont	OB	0.372425
304	2	0	bout	OB	0.494381
305	2	1	bout	OB	0.291496
306	2	2	bout	OB	0.265482
307	2	3	bout	OB	0.420556
309	2	5	bout	OB	0.284336
310	2	6	bout	OB	0.310767
312	3	0	conspecific	OB	0.423784
313	3	1	conspecific	OB	0.486166
314	3	2	conspecific	OB	0.292908
315	3	3	conspecific	OB	0.468924
316	3	4	conspecific	OB	0.380771
317	3	5	conspecific	OB	0.264743
318	3	6	conspecific	OB	0.311056
319	3	7	conspecific	OB	0.409619
321	0	1	noStim	TS	0.447443
322	0	2	noStim	TS	0.437378
324	0	4	noStim	TS	0.28117
325	0	5	noStim	TS	0.299945
326	0	6	noStim	TS	0.499751
327	0	7	noStim	TS	0.274274
328	1	0	cont	TS	0.206146
329	1	1	cont	TS	0.160176
330	1	2	cont	TS	0.248528
331	1	3	cont	TS	0.209623
332	1	4	cont	TS	0.486321
333	1	5	cont	TS	0.39702
334	1	6	cont	TS	0.323709
335	1	7	cont	TS	0.351062
336	2	0	bout	TS	0.333762
337	2	1	bout	TS	0.23746
338	2	2	bout	TS	0.255447
339	2	3	bout	TS	0.263407
341	2	5	bout	TS	0.22901
342	2	6	bout	TS	0.235054
344	3	0	conspecific	TS	0.567137
345	3	1	conspecific	TS	0.784079
346	3	2	conspecific	TS	0.366424
347	3	3	conspecific	TS	0.323819
348	3	4	conspecific	TS	0.530625
349	3	5	conspecific	TS	0.295001
350	3	6	conspecific	TS	0.386533
351	3	7	conspecific	TS	0.492122
353	0	1	noStim	Hi3	0.126511
354	0	2	noStim	Hi3	0.107911
356	0	4	noStim	Hi3	0.081273
357	0	5	noStim	Hi3	0.14949
358	0	6	noStim	Hi3	0.145824
359	0	7	noStim	Hi3	0.058205
360	1	0	cont	Hi3	0.141061
361	1	1	cont	Hi3	0.215093
362	1	2	cont	Hi3	0.345868
363	1	3	cont	Hi3	0.298133
364	1	4	cont	Hi3	0.456773
365	1	5	cont	Hi3	0.485208
366	1	6	cont	Hi3	0.269563
367	1	7	cont	Hi3	0.351719
368	2	0	bout	Hi3	0.359301
369	2	1	bout	Hi3	0.227528
370	2	2	bout	Hi3	0.218188
371	2	3	bout	Hi3	0.442047
373	2	5	bout	Hi3	0.245083
374	2	6	bout	Hi3	0.344388
376	3	0	conspecific	Hi3	0.30791
377	3	1	conspecific	Hi3	0.251529
378	3	2	conspecific	Hi3	0.239007
379	3	3	conspecific	Hi3	0.16513
380	3	4	conspecific	Hi3	0.282716
381	3	5	conspecific	Hi3	0.236469
382	3	6	conspecific	Hi3	0.266944
383	3	7	conspecific	Hi3	0.335847
385	0	1	noStim	mHr	0.069511
386	0	2	noStim	mHr	0.03406
388	0	4	noStim	mHr	0.021312
389	0	5	noStim	mHr	0.035015
390	0	6	noStim	mHr	0.03902
391	0	7	noStim	mHr	0.020736
392	1	0	cont	mHr	0.026613
393	1	1	cont	mHr	0.034658
394	1	2	cont	mHr	0.040996
395	1	3	cont	mHr	0.049777
396	1	4	cont	mHr	0.076489
397	1	5	cont	mHr	0.118029
398	1	6	cont	mHr	0.058186
399	1	7	cont	mHr	0.055965
400	2	0	bout	mHr	0.063841
401	2	1	bout	mHr	0.054544
402	2	2	bout	mHr	0.047059
403	2	3	bout	mHr	0.082107
405	2	5	bout	mHr	0.092914
406	2	6	bout	mHr	0.050904
408	3	0	conspecific	mHr	0.11223
409	3	1	conspecific	mHr	0.368233
410	3	2	conspecific	mHr	0.170272
411	3	3	conspecific	mHr	0.23707
412	3	4	conspecific	mHr	0.315381
413	3	5	conspecific	mHr	0.078262
414	3	6	conspecific	mHr	0.093076
415	3	7	conspecific	mHr	0.102848
417	0	1	noStim	o	2.45215
418	0	2	noStim	o	1.13568
420	0	4	noStim	o	1.48937
421	0	5	noStim	o	0.952778
422	0	6	noStim	o	1.14725
423	0	7	noStim	o	1.01351
424	1	0	cont	o	0.826194
425	1	1	cont	o	0.897435
426	1	2	cont	o	0.768823
427	1	3	cont	o	0.691549
428	1	4	cont	o	0.664901
429	1	5	cont	o	0.77709
430	1	6	cont	o	0.683472
431	1	7	cont	o	1.12999
432	2	0	bout	o	0.898645
433	2	1	bout	o	0.813143
434	2	2	bout	o	0.562755
435	2	3	bout	o	0.582797
437	2	5	bout	o	0.533754
438	2	6	bout	o	0.594792
440	3	0	conspecific	o	0.648918
441	3	1	conspecific	o	0.634357
442	3	2	conspecific	o	0.631733
443	3	3	conspecific	o	0.756572
444	3	4	conspecific	o	0.606412
445	3	5	conspecific	o	0.533252
446	3	6	conspecific	o	0.718318
447	3	7	conspecific	o	0.735197
449	0	1	noStim	Pr	0.281494
450	0	2	noStim	Pr	0.260756
452	0	4	noStim	Pr	0.299016
453	0	5	noStim	Pr	0.192597
454	0	6	noStim	Pr	0.29395
455	0	7	noStim	Pr	0.255385
456	1	0	cont	Pr	0.282569
457	1	1	cont	Pr	0.071563
458	1	2	cont	Pr	0.15974
459	1	3	cont	Pr	0.137118
460	1	4	cont	Pr	0.24189
461	1	5	cont	Pr	0.339357
462	1	6	cont	Pr	0.218495
463	1	7	cont	Pr	0.27408
464	2	0	bout	Pr	0.261517
465	2	1	bout	Pr	0.17069
466	2	2	bout	Pr	0.181792
467	2	3	bout	Pr	0.223113
469	2	5	bout	Pr	0.152937
470	2	6	bout	Pr	0.18091
472	3	0	conspecific	Pr	0.304988
473	3	1	conspecific	Pr	0.466153
474	3	2	conspecific	Pr	0.215452
475	3	3	conspecific	Pr	0.230765
476	3	4	conspecific	Pr	0.294285
477	3	5	conspecific	Pr	0.120547
478	3	6	conspecific	Pr	0.27775
479	3	7	conspecific	Pr	0.350735
481	0	1	noStim	TeOa	0.135783
482	0	2	noStim	TeOa	0.135997
484	0	4	noStim	TeOa	0.079892
485	0	5	noStim	TeOa	0.115314
486	0	6	noStim	TeOa	0.150945
487	0	7	noStim	TeOa	0.085486
488	1	0	cont	TeOa	0.082304
489	1	1	cont	TeOa	0.042208
490	1	2	cont	TeOa	0.085695
491	1	3	cont	TeOa	0.077641
492	1	4	cont	TeOa	0.114881
493	1	5	cont	TeOa	0.124307
494	1	6	cont	TeOa	0.106303
495	1	7	cont	TeOa	0.104005
496	2	0	bout	TeOa	0.164523
497	2	1	bout	TeOa	0.092123
498	2	2	bout	TeOa	0.078443
499	2	3	bout	TeOa	0.150968
501	2	5	bout	TeOa	0.102399
502	2	6	bout	TeOa	0.165533
504	3	0	conspecific	TeOa	0.315367
505	3	1	conspecific	TeOa	0.374013
506	3	2	conspecific	TeOa	0.204899
507	3	3	conspecific	TeOa	0.227731
508	3	4	conspecific	TeOa	0.380102
509	3	5	conspecific	TeOa	0.15218
510	3	6	conspecific	TeOa	0.219195
511	3	7	conspecific	TeOa	0.215215
513	0	1	noStim	TeOv	0.231297
514	0	2	noStim	TeOv	0.188963
516	0	4	noStim	TeOv	0.093344
517	0	5	noStim	TeOv	0.153665
518	0	6	noStim	TeOv	0.147895
519	0	7	noStim	TeOv	0.103298
520	1	0	cont	TeOv	0.233543
521	1	1	cont	TeOv	0.130766
522	1	2	cont	TeOv	0.252593
523	1	3	cont	TeOv	0.210335
524	1	4	cont	TeOv	0.250772
525	1	5	cont	TeOv	0.330278
526	1	6	cont	TeOv	0.20087
527	1	7	cont	TeOv	0.30108
528	2	0	bout	TeOv	0.233397
529	2	1	bout	TeOv	0.313542
530	2	2	bout	TeOv	0.42283
531	2	3	bout	TeOv	0.400805
533	2	5	bout	TeOv	0.286052
534	2	6	bout	TeOv	0.311676
536	3	0	conspecific	TeOv	0.184536
537	3	1	conspecific	TeOv	0.282675
538	3	2	conspecific	TeOv	0.101948
539	3	3	conspecific	TeOv	0.118817
540	3	4	conspecific	TeOv	0.158985
541	3	5	conspecific	TeOv	0.091628
542	3	6	conspecific	TeOv	0.133029
543	3	7	conspecific	TeOv	0.219576
545	0	1	noStim	TeOd	0.209798
546	0	2	noStim	TeOd	0.205172
548	0	4	noStim	TeOd	0.114653
549	0	5	noStim	TeOd	0.144704
550	0	6	noStim	TeOd	0.170033
551	0	7	noStim	TeOd	0.128658
552	1	0	cont	TeOd	0.149653
553	1	1	cont	TeOd	0.095504
554	1	2	cont	TeOd	0.217976
555	1	3	cont	TeOd	0.13861
556	1	4	cont	TeOd	0.211483
557	1	5	cont	TeOd	0.285614
558	1	6	cont	TeOd	0.228269
559	1	7	cont	TeOd	0.208038
560	2	0	bout	TeOd	0.230758
561	2	1	bout	TeOd	0.157553
562	2	2	bout	TeOd	0.195996
563	2	3	bout	TeOd	0.185286
565	2	5	bout	TeOd	0.163221
566	2	6	bout	TeOd	0.138549
568	3	0	conspecific	TeOd	0.269188
569	3	1	conspecific	TeOd	0.358793
570	3	2	conspecific	TeOd	0.198515
571	3	3	conspecific	TeOd	0.163544
572	3	4	conspecific	TeOd	0.241833
573	3	5	conspecific	TeOd	0.159599
574	3	6	conspecific	TeOd	0.232821
575	3	7	conspecific	TeOd	0.265072
577	0	1	noStim	Ri	0.374136
578	0	2	noStim	Ri	0.287126
580	0	4	noStim	Ri	0.581907
581	0	5	noStim	Ri	0.311937
582	0	6	noStim	Ri	0.424111
583	0	7	noStim	Ri	0.138033
584	1	0	cont	Ri	0.300364
585	1	1	cont	Ri	0.030618
586	1	2	cont	Ri	0.10125
587	1	3	cont	Ri	0.086034
588	1	4	cont	Ri	0.25096
589	1	5	cont	Ri	0.382003
590	1	6	cont	Ri	0.273721
591	1	7	cont	Ri	0.447475
592	2	0	bout	Ri	0.303512
593	2	1	bout	Ri	0.335116
594	2	2	bout	Ri	0.228967
595	2	3	bout	Ri	0.451303
597	2	5	bout	Ri	0.101828
598	2	6	bout	Ri	0.103154
600	3	0	conspecific	Ri	0.364983
601	3	1	conspecific	Ri	0.149315
602	3	2	conspecific	Ri	0.223418
603	3	3	conspecific	Ri	0.269208
604	3	4	conspecific	Ri	0.112509
605	3	5	conspecific	Ri	0.110192
606	3	6	conspecific	Ri	0.105359
607	3	7	conspecific	Ri	0.08545
609	0	1	noStim	Hc2	0.298366
610	0	2	noStim	Hc2	0.289415
612	0	4	noStim	Hc2	0.239793
613	0	5	noStim	Hc2	0.148806
614	0	6	noStim	Hc2	0.342605
615	0	7	noStim	Hc2	0.240744
616	1	0	cont	Hc2	0.226271
617	1	1	cont	Hc2	0.181985
618	1	2	cont	Hc2	0.273772
619	1	3	cont	Hc2	0.2739
620	1	4	cont	Hc2	0.399905
621	1	5	cont	Hc2	0.386545
622	1	6	cont	Hc2	0.263486
623	1	7	cont	Hc2	0.344316
624	2	0	bout	Hc2	0.372944
625	2	1	bout	Hc2	0.311453
626	2	2	bout	Hc2	0.229832
627	2	3	bout	Hc2	0.32314
629	2	5	bout	Hc2	0.28265
630	2	6	bout	Hc2	0.23577
632	3	0	conspecific	Hc2	0.354908
633	3	1	conspecific	Hc2	0.471381
634	3	2	conspecific	Hc2	0.41787
635	3	3	conspecific	Hc2	0.404567
636	3	4	conspecific	Hc2	0.331946
637	3	5	conspecific	Hc2	0.326457
638	3	6	conspecific	Hc2	0.428323
639	3	7	conspecific	Hc2	0.418718
641	0	1	noStim	Hi2	0.555767
642	0	2	noStim	Hi2	0.314372
644	0	4	noStim	Hi2	0.519279
645	0	5	noStim	Hi2	0.322678
646	0	6	noStim	Hi2	0.579517
647	0	7	noStim	Hi2	0.48721
648	1	0	cont	Hi2	0.6826
649	1	1	cont	Hi2	0.130521
650	1	2	cont	Hi2	0.218059
651	1	3	cont	Hi2	0.165331
652	1	4	cont	Hi2	0.411159
653	1	5	cont	Hi2	0.431458
654	1	6	cont	Hi2	0.338367
655	1	7	cont	Hi2	0.724016
656	2	0	bout	Hi2	0.339933
657	2	1	bout	Hi2	0.475953
658	2	2	bout	Hi2	0.232134
659	2	3	bout	Hi2	0.507921
661	2	5	bout	Hi2	0.202995
662	2	6	bout	Hi2	0.380376
664	3	0	conspecific	Hi2	0.298777
665	3	1	conspecific	Hi2	0.286776
666	3	2	conspecific	Hi2	0.186881
667	3	3	conspecific	Hi2	0.208159
668	3	4	conspecific	Hi2	0.100441
669	3	5	conspecific	Hi2	0.161882
670	3	6	conspecific	Hi2	0.154556
671	3	7	conspecific	Hi2	0.157503
673	0	1	noStim	En	0.206007
674	0	2	noStim	En	0.099729
676	0	4	noStim	En	0.253092
677	0	5	noStim	En	0.160864
678	0	6	noStim	En	0.216273
679	0	7	noStim	En	0.149927
680	1	0	cont	En	0.086334
681	1	1	cont	En	0.061412
682	1	2	cont	En	0.09521
683	1	3	cont	En	0.068569
684	1	4	cont	En	0.157896
685	1	5	cont	En	0.122025
686	1	6	cont	En	0.157463
687	1	7	cont	En	0.143163
688	2	0	bout	En	0.122934
689	2	1	bout	En	0.159424
690	2	2	bout	En	0.13819
691	2	3	bout	En	0.102712
693	2	5	bout	En	0.093588
694	2	6	bout	En	0.081579
696	3	0	conspecific	En	0.211367
697	3	1	conspecific	En	0.600192
698	3	2	conspecific	En	0.208972
699	3	3	conspecific	En	0.510102
700	3	4	conspecific	En	0.318079
701	3	5	conspecific	En	0.102333
702	3	6	conspecific	En	0.16452
703	3	7	conspecific	En	0.155932
705	0	1	noStim	PPp	0.098775
706	0	2	noStim	PPp	0.088273
708	0	4	noStim	PPp	0.051009
709	0	5	noStim	PPp	0.133607
710	0	6	noStim	PPp	0.139373
711	0	7	noStim	PPp	0.105041
712	1	0	cont	PPp	0.072739
713	1	1	cont	PPp	0.113267
714	1	2	cont	PPp	0.087372
715	1	3	cont	PPp	0.045897
716	1	4	cont	PPp	0.136309
717	1	5	cont	PPp	0.225114
718	1	6	cont	PPp	0.098826
719	1	7	cont	PPp	0.200078
720	2	0	bout	PPp	0.127544
721	2	1	bout	PPp	0.08268
722	2	2	bout	PPp	0.066875
723	2	3	bout	PPp	0.115684
725	2	5	bout	PPp	0.108516
726	2	6	bout	PPp	0.096312
728	3	0	conspecific	PPp	0.422086
729	3	1	conspecific	PPp	0.328449
730	3	2	conspecific	PPp	0.303117
731	3	3	conspecific	PPp	0.387508
732	3	4	conspecific	PPp	0.696295
733	3	5	conspecific	PPp	0.126783
734	3	6	conspecific	PPp	0.206515
735	3	7	conspecific	PPp	0.154541
737	0	1	noStim	Pl	0.93827
738	0	2	noStim	Pl	0.680966
740	0	4	noStim	Pl	0.436219
741	0	5	noStim	Pl	0.679526
742	0	6	noStim	Pl	0.690139
743	0	7	noStim	Pl	0.463491
744	1	0	cont	Pl	0.557169
745	1	1	cont	Pl	0.340032
746	1	2	cont	Pl	0.339305
747	1	3	cont	Pl	0.250332
748	1	4	cont	Pl	0.609633
749	1	5	cont	Pl	0.441408
750	1	6	cont	Pl	0.33307
751	1	7	cont	Pl	0.505216
752	2	0	bout	Pl	0.518322
753	2	1	bout	Pl	0.445641
754	2	2	bout	Pl	0.348151
755	2	3	bout	Pl	0.484031
757	2	5	bout	Pl	0.388748
758	2	6	bout	Pl	0.320721
760	3	0	conspecific	Pl	0.486921
761	3	1	conspecific	Pl	0.519223
762	3	2	conspecific	Pl	0.340265
763	3	3	conspecific	Pl	0.52999
764	3	4	conspecific	Pl	0.470884
765	3	5	conspecific	Pl	0.302556
766	3	6	conspecific	Pl	0.294707
767	3	7	conspecific	Pl	0.414719
769	0	1	noStim	PM	0.082317
770	0	2	noStim	PM	0.072488
772	0	4	noStim	PM	0.115701
773	0	5	noStim	PM	0.112485
774	0	6	noStim	PM	0.242463
775	0	7	noStim	PM	0.071162
776	1	0	cont	PM	0.039307
777	1	1	cont	PM	0.047274
778	1	2	cont	PM	0.062267
779	1	3	cont	PM	0.037555
780	1	4	cont	PM	0.133347
781	1	5	cont	PM	0.089955
782	1	6	cont	PM	0.137184
783	1	7	cont	PM	0.082011
784	2	0	bout	PM	0.121839
785	2	1	bout	PM	0.056943
786	2	2	bout	PM	0.075778
787	2	3	bout	PM	0.080634
789	2	5	bout	PM	0.097014
790	2	6	bout	PM	0.082594
792	3	0	conspecific	PM	0.218407
793	3	1	conspecific	PM	0.354448
794	3	2	conspecific	PM	0.142455
795	3	3	conspecific	PM	0.302917
796	3	4	conspecific	PM	0.288407
797	3	5	conspecific	PM	0.111559
798	3	6	conspecific	PM	0.176949
799	3	7	conspecific	PM	0.128853
801	0	1	noStim	SPd	0.370815
802	0	2	noStim	SPd	0.276014
804	0	4	noStim	SPd	0.254892
805	0	5	noStim	SPd	0.247665
806	0	6	noStim	SPd	0.272756
807	0	7	noStim	SPd	0.177937
808	1	0	cont	SPd	0.162793
809	1	1	cont	SPd	0.114332
810	1	2	cont	SPd	0.159516
811	1	3	cont	SPd	0.092212
812	1	4	cont	SPd	0.249809
813	1	5	cont	SPd	0.233298
814	1	6	cont	SPd	0.19901
815	1	7	cont	SPd	0.228833
816	2	0	bout	SPd	0.166662
817	2	1	bout	SPd	0.182244
818	2	2	bout	SPd	0.15325
819	2	3	bout	SPd	0.180736
821	2	5	bout	SPd	0.128776
822	2	6	bout	SPd	0.123412
824	3	0	conspecific	SPd	0.27333
825	3	1	conspecific	SPd	0.338101
826	3	2	conspecific	SPd	0.191424
827	3	3	conspecific	SPd	0.302139
828	3	4	conspecific	SPd	0.306132
829	3	5	conspecific	SPd	0.123704
830	3	6	conspecific	SPd	0.1839
831	3	7	conspecific	SPd	0.217083
833	0	1	noStim	MOi	0.020405
834	0	2	noStim	MOi	0.029211
836	0	4	noStim	MOi	0.1231
837	0	5	noStim	MOi	0.101411
838	0	6	noStim	MOi	0.171768
839	0	7	noStim	MOi	0.21968
840	1	0	cont	MOi	0.37191
841	1	1	cont	MOi	0.003321
842	1	2	cont	MOi	0.004799
843	1	3	cont	MOi	0.063331
844	1	4	cont	MOi	0.193077
845	1	5	cont	MOi	0.146881
846	1	6	cont	MOi	0.146477
847	1	7	cont	MOi	0.087838
848	2	0	bout	MOi	0.007552
849	2	1	bout	MOi	0.040255
850	2	2	bout	MOi	0.011569
851	2	3	bout	MOi	0.08258
853	2	5	bout	MOi	0.00926
854	2	6	bout	MOi	0.002862
856	3	0	conspecific	MOi	0.028154
857	3	1	conspecific	MOi	0.001602
858	3	2	conspecific	MOi	0.016341
859	3	3	conspecific	MOi	0.004546
860	3	4	conspecific	MOi	0.00068
861	3	5	conspecific	MOi	0.019217
862	3	6	conspecific	MOi	0.000337
863	3	7	conspecific	MOi	0.0012
865	0	1	noStim	MOd	0.217132
866	0	2	noStim	MOd	0.246103
868	0	4	noStim	MOd	0.179212
869	0	5	noStim	MOd	0.163187
870	0	6	noStim	MOd	0.254461
871	0	7	noStim	MOd	0.260672
872	1	0	cont	MOd	0.157572
873	1	1	cont	MOd	0.066455
874	1	2	cont	MOd	0.121166
875	1	3	cont	MOd	0.087972
876	1	4	cont	MOd	0.242251
877	1	5	cont	MOd	0.174169
878	1	6	cont	MOd	0.183941
879	1	7	cont	MOd	0.181177
880	2	0	bout	MOd	0.112657
881	2	1	bout	MOd	0.141092
882	2	2	bout	MOd	0.11426
883	2	3	bout	MOd	0.145239
885	2	5	bout	MOd	0.119534
886	2	6	bout	MOd	0.12489
888	3	0	conspecific	MOd	0.161086
889	3	1	conspecific	MOd	0.122375
890	3	2	conspecific	MOd	0.131948
891	3	3	conspecific	MOd	0.127862
892	3	4	conspecific	MOd	0.204706
893	3	5	conspecific	MOd	0.103276
894	3	6	conspecific	MOd	0.126538
895	3	7	conspecific	MOd	0.165199
897	0	1	noStim	Pn	0.127612
898	0	2	noStim	Pn	0.11482
900	0	4	noStim	Pn	0.082088
901	0	5	noStim	Pn	0.102854
902	0	6	noStim	Pn	0.178422
903	0	7	noStim	Pn	0.103417
904	1	0	cont	Pn	0.148453
905	1	1	cont	Pn	0.038384
906	1	2	cont	Pn	0.10656
907	1	3	cont	Pn	0.140415
908	1	4	cont	Pn	0.12648
909	1	5	cont	Pn	0.10517
910	1	6	cont	Pn	0.161067
911	1	7	cont	Pn	0.104161
912	2	0	bout	Pn	0.10409
913	2	1	bout	Pn	0.12598
914	2	2	bout	Pn	0.263878
915	2	3	bout	Pn	0.531867
917	2	5	bout	Pn	0.190055
918	2	6	bout	Pn	0.248484
920	3	0	conspecific	Pn	0.105682
921	3	1	conspecific	Pn	0.302798
922	3	2	conspecific	Pn	0.138083
923	3	3	conspecific	Pn	0.091154
924	3	4	conspecific	Pn	0.034411
925	3	5	conspecific	Pn	0.028544
926	3	6	conspecific	Pn	0.237098
927	3	7	conspecific	Pn	0.015772
929	0	1	noStim	Hrl	0.145525
930	0	2	noStim	Hrl	0.097692
932	0	4	noStim	Hrl	0.097093
933	0	5	noStim	Hrl	0.154405
934	0	6	noStim	Hrl	0.159478
935	0	7	noStim	Hrl	0.047578
936	1	0	cont	Hrl	0.215616
937	1	1	cont	Hrl	0.283807
938	1	2	cont	Hrl	0.275365
939	1	3	cont	Hrl	0.274537
940	1	4	cont	Hrl	0.406077
941	1	5	cont	Hrl	0.663805
942	1	6	cont	Hrl	0.348895
943	1	7	cont	Hrl	0.653778
944	2	0	bout	Hrl	0.214083
945	2	1	bout	Hrl	0.236299
946	2	2	bout	Hrl	0.126868
947	2	3	bout	Hrl	0.31665
949	2	5	bout	Hrl	0.25886
950	2	6	bout	Hrl	0.234829
952	3	0	conspecific	Hrl	0.355439
953	3	1	conspecific	Hrl	0.576572
954	3	2	conspecific	Hrl	0.26832
955	3	3	conspecific	Hrl	0.252344
956	3	4	conspecific	Hrl	0.444284
957	3	5	conspecific	Hrl	0.304442
958	3	6	conspecific	Hrl	0.270086
959	3	7	conspecific	Hrl	0.398146
961	0	1	noStim	Tg	0.303365
962	0	2	noStim	Tg	0.382845
964	0	4	noStim	Tg	0.222661
965	0	5	noStim	Tg	0.297205
966	0	6	noStim	Tg	0.423365
967	0	7	noStim	Tg	0.23402
968	1	0	cont	Tg	0.20486
969	1	1	cont	Tg	0.103871
970	1	2	cont	Tg	0.231618
971	1	3	cont	Tg	0.197744
972	1	4	cont	Tg	0.417053
973	1	5	cont	Tg	0.332162
974	1	6	cont	Tg	0.323421
975	1	7	cont	Tg	0.288904
976	2	0	bout	Tg	0.159974
977	2	1	bout	Tg	0.19832
978	2	2	bout	Tg	0.16889
979	2	3	bout	Tg	0.245911
981	2	5	bout	Tg	0.209376
982	2	6	bout	Tg	0.19791
984	3	0	conspecific	Tg	0.419644
985	3	1	conspecific	Tg	0.359785
986	3	2	conspecific	Tg	0.217326
987	3	3	conspecific	Tg	0.295097
988	3	4	conspecific	Tg	0.54163
989	3	5	conspecific	Tg	0.186169
990	3	6	conspecific	Tg	0.258804
991	3	7	conspecific	Tg	0.362492
993	0	1	noStim	nMLF	0.255488
994	0	2	noStim	nMLF	0.294266
996	0	4	noStim	nMLF	0.151508
997	0	5	noStim	nMLF	0.173084
998	0	6	noStim	nMLF	0.349833
999	0	7	noStim	nMLF	0.170454
1000	1	0	cont	nMLF	0.131071
1001	1	1	cont	nMLF	0.072976
1002	1	2	cont	nMLF	0.154031
1003	1	3	cont	nMLF	0.130923
1004	1	4	cont	nMLF	0.240034
1005	1	5	cont	nMLF	0.208131
1006	1	6	cont	nMLF	0.189884
1007	1	7	cont	nMLF	0.182821
1008	2	0	bout	nMLF	0.055879
1009	2	1	bout	nMLF	0.078134
1010	2	2	bout	nMLF	0.152624
1011	2	3	bout	nMLF	0.185697
1013	2	5	bout	nMLF	0.165642
1014	2	6	bout	nMLF	0.296008
1016	3	0	conspecific	nMLF	0.225125
1017	3	1	conspecific	nMLF	0.067963
1018	3	2	conspecific	nMLF	0.177267
1019	3	3	conspecific	nMLF	0.187617
1020	3	4	conspecific	nMLF	0.186137
1021	3	5	conspecific	nMLF	0.089418
1022	3	6	conspecific	nMLF	0.160311
1023	3	7	conspecific	nMLF	0.282995
