# Supplementary material for: Visual recognition of social signals by a tectothalamic neural circuit
Source: Nature. 2022 Jul 13;608(7921):146–52. doi: 10.1038/s41586-022-04925-5 (PMC9352588; doi:10.1038/s41586-022-04925-5)
Supplement: Supplementary file 11 — Source Data Extended Data Fig. 4 [file 41586_2022_4925_MOESM11_ESM.xlsx]

## Sheet: panel a
animalIndex	None	Preoptic area	Rostral hypothalamus	Ventral thalamus and posterior tuberculum	Dorsal thalamus	Habenula	Ventral entopeduncular nucleus	Pretectum	Tectum	Subpallium	Olfactory bulbs	Pallium	Intermediate hypothalamus	Cerebellum	Nucleus isthmi	Superior raphe	Oculomotor nucleus	Torus longitudinalis
	Number of recorded neurons
0	1294	0	0	38	259	409	0	705	2380	0	0	364	0	0	1035	1	4	44
1	1237	0	0	4	182	269	0	792	6068	0	0	183	0	4	983	6	7	67
2	1101	0	0	13	88	193	0	556	4640	0	0	193	0	23	346	6	25	4
3	1601	0	0	31	804	346	0	1392	2623	0	0	409	0	0	722	7	22	0
4	1429	0	0	0	358	339	0	862	5408	0	0	73	0	0	1188	5	17	90
5	1123	21	0	20	367	31	26	592	2304	10	0	165	0	0	1037	5	8	0
6	1313	100	0	306	1132	38	23	949	2275	0	0	64	0	0	826	16	3	0
7	814	5	0	32	736	123	0	1153	1116	0	0	19	0	0	110	12	6	0
8	1020	105	0	250	743	76	40	924	2323	48	0	475	0	0	568	0	3	0
9	790	1	0	17	322	21	3	667	422	13	0	137	0	0	298	2	6	0
10	1211	58	0	71	1316	33	0	1445	2509	35	0	897	0	0	785	0	8	0
	Number of recorded neurons above threshold
0	385	0	0	12	127	181	0	265	1135	0	0	82	0	0	438	0	1	15
1	419	0	0	0	53	83	0	325	3203	0	0	46	0	1	339	0	2	25
2	148	0	0	0	16	53	0	93	1648	0	0	19	0	0	56	0	3	0
3	612	0	0	11	459	145	0	603	1455	0	0	172	0	0	296	2	8	0
4	398	0	0	0	150	109	0	259	2660	0	0	5	0	0	394	1	2	36
5	177	0	0	3	96	7	4	130	801	0	0	22	0	0	352	0	0	0
6	416	28	0	123	643	15	5	428	1317	0	0	23	0	0	361	4	0	0
7	195	0	0	7	338	49	0	374	393	0	0	1	0	0	6	0	0	0
8	259	20	0	59	417	21	3	360	1087	7	0	134	0	0	277	0	0	0
9	113	0	0	4	102	4	0	188	70	0	0	15	0	0	40	0	1	0
10	174	5	0	2	436	3	0	245	735	0	0	82	0	0	175	0	0	0
	Fractions of recorded neurons above threshold
0	0.297527	0	0	0.315789	0.490347	0.442543	0	0.375887	0.476891	0	0	0.225275	0	0	0.423188	0	0.25	0.340909
1	0.338723	0	0	0	0.291209	0.30855	0	0.410354	0.527851	0	0	0.251366	0	0.25	0.344863	0	0.285714	0.373134
2	0.134423	0	0	0	0.181818	0.274611	0	0.167266	0.355172	0	0	0.098446	0	0	0.16185	0	0.12	0
3	0.382261	0	0	0.354839	0.570896	0.419075	0	0.43319	0.554708	0	0	0.420538	0	0	0.409972	0.285714	0.363636	0
4	0.278516	0	0	0	0.418994	0.321534	0	0.300464	0.491864	0	0	0.068493	0	0	0.33165	0.2	0.117647	0.4
5	0.157614	0	0	0.15	0.26158	0.225806	0.153846	0.219595	0.347656	0	0	0.133333	0	0	0.339441	0	0	0
6	0.316832	0.28	0	0.401961	0.568021	0.394737	0.217391	0.451001	0.578901	0	0	0.359375	0	0	0.437046	0.25	0	0
7	0.239558	0	0	0.21875	0.459239	0.398374	0	0.324371	0.352151	0	0	0.052632	0	0	0.054545	0	0	0
8	0.253922	0.190476	0	0.236	0.561238	0.276316	0.075	0.38961	0.467929	0.145833	0	0.282105	0	0	0.487676	0	0	0
9	0.143038	0	0	0.235294	0.31677	0.190476	0	0.281859	0.165877	0	0	0.109489	0	0	0.134228	0	0.166667	0
10	0.143683	0.086207	0	0.028169	0.331307	0.090909	0	0.16955	0.292945	0	0	0.091416	0	0	0.22293	0	0	0
	Number of BPNs
0	61	0	0	1	11	19	0	24	69	0	0	10	0	0	55	0	1	2
1	74	0	0	0	7	21	0	21	258	0	0	8	0	0	64	0	0	4
2	25	0	0	0	1	5	0	20	122	0	0	5	0	0	9	0	1	0
3	111	0	0	2	51	26	0	92	131	0	0	21	0	0	23	0	1	0
4	63	0	0	0	33	17	0	28	260	0	0	0	0	0	67	0	1	4
5	21	0	0	0	9	1	1	21	54	0	0	4	0	0	12	0	0	0
6	71	9	0	25	197	1	2	58	118	0	0	7	0	0	50	0	0	0
7	53	0	0	0	130	1	0	82	74	0	0	0	0	0	1	0	0	0
8	34	3	0	2	38	3	0	23	53	2	0	26	0	0	14	0	0	0
9	32	0	0	1	16	1	0	37	23	0	0	1	0	0	6	0	1	0
10	32	1	0	1	114	0	0	29	73	0	0	23	0	0	17	0	0	0
	Fractions of BPNs
0	0.047141	0	0	0.026316	0.042471	0.046455	0	0.034043	0.028992	0	0	0.027473	0	0	0.05314	0	0.25	0.045455
1	0.059822	0	0	0	0.038462	0.078067	0	0.026515	0.042518	0	0	0.043716	0	0	0.065107	0	0	0.059701
2	0.022707	0	0	0	0.011364	0.025907	0	0.035971	0.026293	0	0	0.025907	0	0	0.026012	0	0.04	0
3	0.069332	0	0	0.064516	0.063433	0.075145	0	0.066092	0.049943	0	0	0.051345	0	0	0.031856	0	0.045455	0
4	0.044087	0	0	0	0.092179	0.050147	0	0.032483	0.048077	0	0	0	0	0	0.056397	0	0.058824	0.044444
5	0.0187	0	0	0	0.024523	0.032258	0.038462	0.035473	0.023438	0	0	0.024242	0	0	0.011572	0	0	0
6	0.054075	0.09	0	0.081699	0.174028	0.026316	0.086957	0.061117	0.051868	0	0	0.109375	0	0	0.060533	0	0	0
7	0.065111	0	0	0	0.17663	0.00813	0	0.071119	0.066308	0	0	0	0	0	0.009091	0	0	0
8	0.033333	0.028571	0	0.008	0.051144	0.039474	0	0.024892	0.022815	0.041667	0	0.054737	0	0	0.024648	0	0	0
9	0.040506	0	0	0.058824	0.049689	0.047619	0	0.055472	0.054502	0	0	0.007299	0	0	0.020134	0	0.166667	0
10	0.026424	0.017241	0	0.014085	0.086626	0	0	0.020069	0.029095	0	0	0.025641	0	0	0.021656	0	0	0
