# Supplementary material for: Visual recognition of social signals by a tectothalamic neural circuit
Source: Nature. 2022 Jul 13;608(7921):146–52. doi: 10.1038/s41586-022-04925-5 (PMC9352588; doi:10.1038/s41586-022-04925-5)
Supplement: Supplementary file 12 — Source Data Extended Data Fig. 5 [file 41586_2022_4925_MOESM12_ESM.xlsx]

## Sheet: panel f
DT-BPN responses (dF/F)
Bout frequency	0.75 Hz	1.5 Hz	3 Hz	6 Hz	60 Hz
animalIndex
19	0.594494	0.784133	0.307713	0.043261	0.050176
23	0.752741	0.874094	0.546962	0.134261	0.060348
24	1.0252	1.32634	0.359635	0.144576	0.099073
26	0.808477	0.972598	0.14203	0.099756	0.013521

## Sheet: panel g
Number of neurons above threshold
animalIndex	Group	Dot 1.5 Hz	Dot 60 Hz	Grating	Looming
27	iso	84	64	76	64
28	ctr	49	29	61	91
29	iso	43	37	95	90
30	ctr	29	48	101	90
31	iso	59	85	77	98
32	ctr	58	88	103	105
33	iso	46	69	124	85
34	ctr	50	62	88	115
35	iso	53	32	89	76
