# Supplementary material for: Visual recognition of social signals by a tectothalamic neural circuit
Source: Nature. 2022 Jul 13;608(7921):146–52. doi: 10.1038/s41586-022-04925-5 (PMC9352588; doi:10.1038/s41586-022-04925-5)
Supplement: Supplementary file 13 — Source Data Extended Data Fig. 7 [file 41586_2022_4925_MOESM13_ESM.xlsx]

## Sheet: panel b
animalIndex	Dot size	Group	Attraction	Aversion
44	0	Ablation	-0.02355	0
48	0	Ablation	0.029812	0.110077
52	0	Ablation	-0.01616	0
56	0	Ablation	0.036314	0
61	0	Ablation	0.01056	0.063315
65	0	Ablation	-0.03778	0.165997
69	0	Ablation	-0.02064	0.19892
73	0	Ablation	0.003609	0.311103
74	0	Ablation	0.051692	0.337299
78	0	Ablation	-0.02079	0.034635
82	0	Ablation	-0.02656	0.145617
86	0	Ablation	0.029941	0.014729
92	0	Ablation	0.014129	0.048113
96	0	Ablation	0.006579	0.384743
100	0	Ablation	-0.0122	0.058258
44	0.5	Ablation	0.002565	0
48	0.5	Ablation	-0.01583	0.088513
52	0.5	Ablation	-0.00248	0.155541
56	0.5	Ablation	0.00561	0.130269
61	0.5	Ablation	-0.01768	0.001731
65	0.5	Ablation	0.000156	0
69	0.5	Ablation	0.022206	0.196257
73	0.5	Ablation	0.027475	0.097948
74	0.5	Ablation	0.028078	0
78	0.5	Ablation	0.008287	0.069245
82	0.5	Ablation	-0.01863	0.264881
86	0.5	Ablation	0.040097	0.057264
92	0.5	Ablation	-0.01733	0.252821
96	0.5	Ablation	0.011618	0.12398
100	0.5	Ablation	0.008925	0.043629
44	1	Ablation	0.022579	0.126426
48	1	Ablation	0.053572	0.095129
52	1	Ablation	-0.01805	0.313301
56	1	Ablation	-0.00348	0.180567
61	1	Ablation	0.011043	0.131755
65	1	Ablation	0.117083	0.119579
69	1	Ablation	0.013803	0.376528
73	1	Ablation	0.035318	0.154521
74	1	Ablation	0.038919	0.000395
78	1	Ablation	0.075388	0.151971
82	1	Ablation	0.045209	0.102787
86	1	Ablation	0.003385	0.170795
92	1	Ablation	0.00074	0.010054
96	1	Ablation	0.048225	0.227062
100	1	Ablation	0.061295	0
44	2	Ablation	0.09342	0.338285
48	2	Ablation	0.1729	0.16795
52	2	Ablation	-0.03462	0.354112
56	2	Ablation	0.033226	0.323269
61	2	Ablation	-0.00358	0.24901
65	2	Ablation	0.035004	0.251493
69	2	Ablation	3.01e-05	0.564237
73	2	Ablation	0.032922	0.411166
74	2	Ablation	0.008606	0.117637
78	2	Ablation	0.097654	0.322158
82	2	Ablation	0.060376	0.199588
86	2	Ablation	0.046145	0.141346
92	2	Ablation	-0.01911	0.395789
96	2	Ablation	0.032488	0.35098
100	2	Ablation	-0.02126	0.45302
44	4	Ablation	0.041827	0.38319
48	4	Ablation	0.122285	0.309493
52	4	Ablation	-0.03053	0.493055
56	4	Ablation	0.049307	0.365251
61	4	Ablation	0.024357	0.235606
65	4	Ablation	0.121587	0.404726
69	4	Ablation	-0.00467	0.909998
73	4	Ablation	0.023238	0.251525
74	4	Ablation	0.120429	0.305597
78	4	Ablation	0.100473	0.415136
82	4	Ablation	0.063798	0.460224
86	4	Ablation	0.048875	0.364275
92	4	Ablation	-0.01747	0.626196
96	4	Ablation	0.05435	0.319704
100	4	Ablation	0.023344	0.259594
44	8	Ablation	-0.03582	0.588949
48	8	Ablation	-0.02408	0.561614
52	8	Ablation	-0.07224	0.757642
56	8	Ablation	-0.02641	0.579892
61	8	Ablation	-0.05145	0.656507
65	8	Ablation	0.016526	0.748756
69	8	Ablation	-0.00745	0.777879
73	8	Ablation	0.011963	0.212127
74	8	Ablation	0.057466	0.479305
78	8	Ablation	0.081179	0.620737
82	8	Ablation	0.063795	0.533009
86	8	Ablation	0.097058	0.374114
92	8	Ablation	-0.02093	0.663487
96	8	Ablation	0.074754	0.520988
100	8	Ablation	-0.03713	0.397996
44	16	Ablation	-0.05792	0.642614
48	16	Ablation	-0.13991	0.769146
52	16	Ablation	-0.03896	0.741511
56	16	Ablation	-0.00792	0.626556
61	16	Ablation	0.005021	0.731085
65	16	Ablation	-0.02844	0.842213
69	16	Ablation	-0.01663	0.755836
73	16	Ablation	0.028161	0.558633
74	16	Ablation	0.015262	0.659411
78	16	Ablation	-0.0475	1.06236
82	16	Ablation	0.063942	0.836847
86	16	Ablation	-0.03543	0.471405
92	16	Ablation	-0.03283	0.764627
96	16	Ablation	0.001342	0.949786
100	16	Ablation	0.029275	0.497428
45	0	Control	0.047576	0.173001
49	0	Control	-0.03039	0
53	0	Control	-0.02058	0.219084
57	0	Control	-0.08097	0
60	0	Control	-0.00683	0.009896
64	0	Control	0.038781	0
68	0	Control	-0.01488	0
72	0	Control	-0.03946	0
77	0	Control	0.038973	0.269987
81	0	Control	0.040288	0.005189
85	0	Control	-0.03813	0.357183
89	0	Control	0.015739	0.153153
93	0	Control	0.021925	0.236247
97	0	Control	0.012959	0.039689
101	0	Control	0.046797	0.259865
45	0.5	Control	0.075174	0.111107
49	0.5	Control	0.028308	0
53	0.5	Control	0.002832	0.190708
57	0.5	Control	0.041881	0
60	0.5	Control	0.009315	0
64	0.5	Control	0.071312	0.041121
68	0.5	Control	0.021601	0.042447
72	0.5	Control	-6.76e-05	0.136011
77	0.5	Control	0.026911	0.08313
81	0.5	Control	0.135398	0
85	0.5	Control	0.046873	0.047436
89	0.5	Control	0.03299	0
93	0.5	Control	0.057466	0.223205
97	0.5	Control	0.137265	0.29472
101	0.5	Control	0.052241	0.213444
45	1	Control	0.214667	0.372324
49	1	Control	0.114207	0.232178
53	1	Control	0.032955	0.142154
57	1	Control	0.043969	0
60	1	Control	0.211532	0.142009
64	1	Control	0.30978	0.187398
68	1	Control	0.100018	0
72	1	Control	0.049253	0.109965
77	1	Control	0.059731	0.150506
81	1	Control	0.18488	0.300467
85	1	Control	0.279372	0.020499
89	1	Control	0.079663	0
93	1	Control	0.126638	0.230008
97	1	Control	0.085755	0.086656
101	1	Control	0.074821	0.229275
45	2	Control	0.263507	0.461625
49	2	Control	0.206703	0
53	2	Control	0.055234	0.287849
57	2	Control	0.231077	0.274774
60	2	Control	0.205795	0.264318
64	2	Control	0.124873	0.239224
68	2	Control	0.198211	0.050401
72	2	Control	0.085711	0.369796
77	2	Control	0.134977	0.11515
81	2	Control	0.260072	0.721046
85	2	Control	0.237792	0.136437
89	2	Control	0.039963	0.01225
93	2	Control	0.272099	0.517005
97	2	Control	0.369779	0.850102
101	2	Control	0.274709	0.648194
45	4	Control	0.452748	0.83555
49	4	Control	0.276677	0.532311
53	4	Control	0.084258	0.265224
57	4	Control	0.080754	0.489261
60	4	Control	0.192698	0.632537
64	4	Control	0.125359	0.4752
68	4	Control	0.32038	0
72	4	Control	0.202724	0.515299
77	4	Control	0.112027	0.454676
81	4	Control	0.187535	0.460884
85	4	Control	0.258109	0.504182
89	4	Control	0.041024	0.262733
93	4	Control	0.175164	0.31779
97	4	Control	0.352686	0.534554
101	4	Control	0.17279	0.36692
45	8	Control	0.367168	0.762953
49	8	Control	0.157839	0.628401
53	8	Control	0.02996	0.479756
57	8	Control	0.103466	0.453769
60	8	Control	0.163425	0.679859
64	8	Control	0.113593	0.39876
68	8	Control	0.308773	0.568555
72	8	Control	0.322785	0.663438
77	8	Control	0.217864	0.565493
81	8	Control	0.100547	0.551869
85	8	Control	0.156455	0.648248
89	8	Control	0.098256	0.799113
93	8	Control	0.145874	0.732544
97	8	Control	0.293982	0.63342
101	8	Control	0.233108	0.804587
45	16	Control	0.280981	0.929903
49	16	Control	0.038291	0.710037
53	16	Control	0.006187	0.849112
57	16	Control	0.05256	0.54105
60	16	Control	0.129075	0.910499
64	16	Control	0.065468	0.652908
68	16	Control	0.265672	0.146049
72	16	Control	0.089525	0.690672
77	16	Control	0.095349	0.771152
81	16	Control	-0.04875	0.582664
85	16	Control	0.079785	0.711471
89	16	Control	0.016138	0.647435
93	16	Control	0.022225	0.865805
97	16	Control	0.076223	0.595921
101	16	Control	0.018358	0.760282
46	0	Control	-0.02199	0.003772
50	0	Control	0.008313	0.067056
54	0	Control	-0.02341	0.342139
58	0	Control	-0.06283	0.26821
62	0	Control	0.004124	0.194313
66	0	Control	0.026783	0.372759
70	0	Control	0.009043	0
75	0	Control	0.038389	0.009458
79	0	Control	-0.0008	0.102911
83	0	Control	0.078487	0.22801
87	0	Control	0.030434	0.016045
90	0	Control	0.015494	0.225677
94	0	Control	0.019098	0.353281
98	0	Control	-0.01183	0.437184
102	0	Control	-0.04088	0.372908
46	0.5	Control	0.078857	0.125674
50	0.5	Control	0.077572	0.006706
54	0.5	Control	-0.00495	0.205271
58	0.5	Control	0.098876	0.080786
62	0.5	Control	0.047435	0
66	0.5	Control	0.088057	0.307533
70	0.5	Control	0.132962	0.006067
75	0.5	Control	0.040706	0
79	0.5	Control	0.211782	0.00499
83	0.5	Control	-0.0295	0
87	0.5	Control	0.0443	0.162362
90	0.5	Control	0.153917	0.283852
94	0.5	Control	0.022089	0.088683
98	0.5	Control	0.032999	0.261312
102	0.5	Control	0.097524	0.124733
46	1	Control	0.078135	0.07058
50	1	Control	0.096838	0.276894
54	1	Control	0.088744	0
58	1	Control	0.400129	0
62	1	Control	0.243395	0.005671
66	1	Control	0.136227	0
70	1	Control	0.046733	0.210182
75	1	Control	0.18458	0.101171
79	1	Control	0.474361	0
83	1	Control	0.193816	0
87	1	Control	0.059583	0.000189
90	1	Control	0.290458	0.196377
94	1	Control	0.079665	0.014119
98	1	Control	0.105739	0.189297
102	1	Control	0.099618	0.221245
46	2	Control	0.161408	0.294547
50	2	Control	0.265863	0.015914
54	2	Control	0.28477	0.359549
58	2	Control	0.521371	0
62	2	Control	0.424094	0.113253
66	2	Control	0.261973	0.487589
70	2	Control	0.206218	0.39536
75	2	Control	0.241376	0.338367
79	2	Control	0.480648	0.302618
83	2	Control	0.26971	0.188123
87	2	Control	0.218108	0.167955
90	2	Control	0.347505	0.456355
94	2	Control	0.239153	0.26277
98	2	Control	0.263334	0.451269
102	2	Control	0.348398	0.364879
46	4	Control	0.141723	0.461502
50	4	Control	0.179214	0.709804
54	4	Control	0.147784	0.359501
58	4	Control	0.445147	0.426514
62	4	Control	0.323576	0.660546
66	4	Control	0.359392	0.752768
70	4	Control	0.23223	0.644051
75	4	Control	0.300436	0.522595
79	4	Control	0.540011	0.30499
83	4	Control	0.249148	0.37906
87	4	Control	0.18771	0.461405
90	4	Control	0.161871	0.411845
94	4	Control	0.176829	0.376253
98	4	Control	0.255417	0.455006
102	4	Control	0.318644	0.50119
46	8	Control	0.085729	0.939368
50	8	Control	0.112814	0.532577
54	8	Control	0.108385	0.633086
58	8	Control	0.391302	0.464659
62	8	Control	0.248299	0.630114
66	8	Control	0.383644	0.12056
70	8	Control	0.165105	0.814727
75	8	Control	0.339738	0.415119
79	8	Control	0.497542	0.469359
83	8	Control	0.264527	0.500141
87	8	Control	0.222524	0.64671
90	8	Control	0.23962	0.637234
94	8	Control	0.333599	0.106906
98	8	Control	0.260202	0.643921
102	8	Control	0.302182	0.453047
46	16	Control	0.088968	0.762582
50	16	Control	0.018983	0.890162
54	16	Control	-0.04175	1.1173
58	16	Control	0.240401	0.29655
62	16	Control	0.015326	0.873052
66	16	Control	0.124204	0.639925
70	16	Control	-0.09103	1.20556
75	16	Control	0.212967	0.665698
79	16	Control	0.35815	0.66373
83	16	Control	0.105949	0.605672
87	16	Control	0.143667	0.744953
90	16	Control	0.16384	0.747407
94	16	Control	0.183842	0.721323
98	16	Control	0.073628	0.628634
102	16	Control	0.080805	0.865631
47	0	Control	-0.04124	0
51	0	Control	-0.00394	0
55	0	Control	0.027917	0.058662
59	0	Control	-0.01094	0
63	0	Control	0.011794	0
67	0	Control	0.005839	0.325805
71	0	Control	0.028072	0.429337
76	0	Control	-0.00575	0.345277
80	0	Control	0.002206	0.018764
84	0	Control	-0.00069	0.133709
88	0	Control	0.018114	0.37541
91	0	Control	0.024676	0.02976
95	0	Control	-0.04308	0.077442
99	0	Control	0.021263	0
103	0	Control	0.02331	0.396033
47	0.5	Control	0.04285	0.001173
51	0.5	Control	0.029876	0.007855
55	0.5	Control	0.025444	0.129906
59	0.5	Control	0.112139	0.068905
63	0.5	Control	0.096164	0
67	0.5	Control	0.034457	0.028951
71	0.5	Control	0.097635	0.041492
76	0.5	Control	0.003746	0
80	0.5	Control	0.257501	0.2159
84	0.5	Control	0.035657	0.154053
88	0.5	Control	0.059244	0.025889
91	0.5	Control	0.062755	0.124236
95	0.5	Control	0.117111	0.0308
99	0.5	Control	0.048658	0.053739
103	0.5	Control	-0.00874	0.186338
47	1	Control	0.142635	0
51	1	Control	0.05636	0
55	1	Control	0.067684	0
59	1	Control	0.3874	0
63	1	Control	0.163923	0.096609
67	1	Control	0.155147	0.206903
71	1	Control	0.020959	0.155579
76	1	Control	0.255048	0.192753
80	1	Control	0.395576	0.288665
84	1	Control	0.170355	0
88	1	Control	0.256241	0.066138
91	1	Control	0.319737	0.030866
95	1	Control	0.192553	0.175703
99	1	Control	0.180925	0.015438
103	1	Control	0.068616	0.153717
47	2	Control	0.191734	0.505057
51	2	Control	0.102665	0.430288
55	2	Control	0.068852	0.166992
59	2	Control	0.475279	0.16611
63	2	Control	0.360798	0.139667
67	2	Control	0.272988	0.267102
71	2	Control	0.138869	0.561028
76	2	Control	0.150074	0.40484
80	2	Control	0.433118	0.534992
84	2	Control	0.276934	0.300402
88	2	Control	0.477984	0
91	2	Control	0.369935	0.389602
95	2	Control	0.246721	0.274876
99	2	Control	0.360431	0.130732
103	2	Control	0.097065	0.304123
47	4	Control	0.101199	0.700194
51	4	Control	0.183994	0.55111
55	4	Control	0.105426	0.487694
59	4	Control	0.549996	0.268932
63	4	Control	0.454208	0.501618
67	4	Control	0.143541	0.5217
71	4	Control	0.221997	0.661052
76	4	Control	0.176815	0.292566
80	4	Control	0.308046	0.543837
84	4	Control	0.213834	0.466771
88	4	Control	0.393164	0.252358
91	4	Control	0.253542	0.260076
95	4	Control	0.334714	0.320942
99	4	Control	0.2602	0.360725
103	4	Control	0.128125	0.404505
47	8	Control	0.1144	0.677185
51	8	Control	0.252194	0.459162
55	8	Control	0.071639	0.506795
59	8	Control	0.514242	0.560834
63	8	Control	0.388649	0.738184
67	8	Control	0.183476	0.449852
71	8	Control	0.23004	0.85263
76	8	Control	0.059913	0.472805
80	8	Control	0.181376	0.537436
84	8	Control	0.175297	0.429938
88	8	Control	0.273614	0.353305
91	8	Control	0.350976	0.240737
95	8	Control	0.351852	0.526493
99	8	Control	0.242327	0.205282
103	8	Control	-0.01437	0.446165
47	16	Control	0.012373	0.861482
51	16	Control	0.10111	0.641464
55	16	Control	0.004462	0.766485
59	16	Control	0.324196	0.849661
63	16	Control	0.257302	0.695428
67	16	Control	0.032719	0.512405
71	16	Control	-0.04088	0.82254
76	16	Control	0.035354	0.817281
80	16	Control	0.086924	0.684293
84	16	Control	0.091442	0.639331
88	16	Control	0.170929	0.780807
91	16	Control	0.252811	0.46111
95	16	Control	0.20442	0.722925
99	16	Control	0.053472	0.665328
103	16	Control	0.016833	0.552089

## Sheet: panel b stats
	p-values two-sided t-tests ablated vs. control
Dot size	attraction	repulsion
0	0.841556	0.520113
0.5	0.000297264	0.789281
1	4.68264e-05	0.262018
2	4.73646e-09	0.93565
4	1.56102e-07	0.27936
8	8.85538e-09	0.803977
16	9.3382e-05	0.845115

## Sheet: panel c
same animals as in panel S7e(top)
animalIndex	Loom size	Group	Escape fraction
104	0.46875	abl	0
104	2.34375	abl	0.071429
104	4.6875	abl	0.571429
104	7.03125	abl	0.785714
104	9.375	abl	0.5
104	11.7188	abl	0.428571
104	14.0625	abl	0.714286
104	16.4062	abl	0.428571
105	0.46875	abl	0
105	2.34375	abl	0.071429
105	4.6875	abl	0.142857
105	7.03125	abl	0.714286
105	9.375	abl	0.214286
105	11.7188	abl	0.5
105	14.0625	abl	0.285714
105	16.4062	abl	0.214286
106	0.46875	ctr	0
106	2.34375	ctr	0.071429
106	4.6875	ctr	0.142857
106	7.03125	ctr	0.285714
106	9.375	ctr	0.5
106	11.7188	ctr	0.142857
106	14.0625	ctr	0.5
106	16.4062	ctr	0.142857
108	0.46875	abl	0.285714
108	2.34375	abl	0.142857
108	4.6875	abl	0.428571
108	7.03125	abl	0.642857
108	9.375	abl	0.285714
108	11.7188	abl	0.5
108	14.0625	abl	0.428571
108	16.4062	abl	0.642857
109	0.46875	abl	0.071429
109	2.34375	abl	0.357143
109	4.6875	abl	0.357143
109	7.03125	abl	0.571429
109	9.375	abl	0.642857
109	11.7188	abl	0.214286
109	14.0625	abl	0.428571
109	16.4062	abl	0.142857
110	0.46875	ctr	0
110	2.34375	ctr	0
110	4.6875	ctr	0.428571
110	7.03125	ctr	0.357143
110	9.375	ctr	0.214286
110	11.7188	ctr	0.285714
110	14.0625	ctr	0.214286
110	16.4062	ctr	0.285714
111	0.46875	ctr	0
111	2.34375	ctr	0.214286
111	4.6875	ctr	0.357143
111	7.03125	ctr	0.571429
111	9.375	ctr	0.428571
111	11.7188	ctr	0.428571
111	14.0625	ctr	0.571429
111	16.4062	ctr	0.642857
112	0.46875	abl	0.071429
112	2.34375	abl	0.214286
112	4.6875	abl	0.285714
112	7.03125	abl	0.5
112	9.375	abl	0.357143
112	11.7188	abl	0.285714
112	14.0625	abl	0.357143
112	16.4062	abl	0.214286
113	0.46875	abl	0.071429
113	2.34375	abl	0.071429
113	4.6875	abl	0.285714
113	7.03125	abl	0.214286
113	9.375	abl	0.285714
113	11.7188	abl	0.428571
113	14.0625	abl	0.214286
113	16.4062	abl	0.428571
114	0.46875	ctr	0.142857
114	2.34375	ctr	0.142857
114	4.6875	ctr	0.071429
114	7.03125	ctr	0.142857
114	9.375	ctr	0.285714
114	11.7188	ctr	0.285714
114	14.0625	ctr	0.214286
114	16.4062	ctr	0.214286
115	0.46875	ctr	0.071429
115	2.34375	ctr	0.142857
115	4.6875	ctr	0.214286
115	7.03125	ctr	0.428571
115	9.375	ctr	0.214286
115	11.7188	ctr	0.5
115	14.0625	ctr	0.214286
115	16.4062	ctr	0.428571
116	0.46875	abl	0.071429
116	2.34375	abl	0.071429
116	4.6875	abl	0.357143
116	7.03125	abl	0.428571
116	9.375	abl	0.285714
116	11.7188	abl	0.357143
116	14.0625	abl	0.214286
116	16.4062	abl	0.142857
117	0.46875	abl	0.142857
117	2.34375	abl	0.214286
117	4.6875	abl	0.5
117	7.03125	abl	0.571429
117	9.375	abl	0.357143
117	11.7188	abl	0.642857
117	14.0625	abl	0.357143
117	16.4062	abl	0.285714
118	0.46875	ctr	0
118	2.34375	ctr	0.357143
118	4.6875	ctr	0.571429
118	7.03125	ctr	0.857143
118	9.375	ctr	0.785714
118	11.7188	ctr	0.785714
118	14.0625	ctr	0.571429
118	16.4062	ctr	0.714286
119	0.46875	ctr	0.071429
119	2.34375	ctr	0.357143
119	4.6875	ctr	0.285714
119	7.03125	ctr	0.714286
119	9.375	ctr	0.5
119	11.7188	ctr	0.357143
119	14.0625	ctr	0.214286
119	16.4062	ctr	0.071429
120	0.46875	abl	0
120	2.34375	abl	0.071429
120	4.6875	abl	0.214286
120	7.03125	abl	0.357143
120	9.375	abl	0.357143
120	11.7188	abl	0.285714
120	14.0625	abl	0.285714
120	16.4062	abl	0.142857
121	0.46875	abl	0
121	2.34375	abl	0
121	4.6875	abl	0.071429
121	7.03125	abl	0.142857
121	9.375	abl	0.142857
121	11.7188	abl	0.214286
121	14.0625	abl	0.142857
121	16.4062	abl	0.071429
122	0.46875	ctr	0.071429
122	2.34375	ctr	0
122	4.6875	ctr	0.071429
122	7.03125	ctr	0.142857
122	9.375	ctr	0.214286
122	11.7188	ctr	0.214286
122	14.0625	ctr	0.071429
122	16.4062	ctr	0.142857
123	0.46875	ctr	0.142857
123	2.34375	ctr	0
123	4.6875	ctr	0.357143
123	7.03125	ctr	0.285714
123	9.375	ctr	0.285714
123	11.7188	ctr	0.142857
123	14.0625	ctr	0.142857
123	16.4062	ctr	0.071429
124	0.46875	abl	0.142857
124	2.34375	abl	0.285714
124	4.6875	abl	0.428571
124	7.03125	abl	0.5
124	9.375	abl	0.428571
124	11.7188	abl	0.642857
124	14.0625	abl	0.642857
124	16.4062	abl	0.357143
126	0.46875	ctr	0
126	2.34375	ctr	0.071429
126	4.6875	ctr	0.571429
126	7.03125	ctr	0.571429
126	9.375	ctr	0.571429
126	11.7188	ctr	0.642857
126	14.0625	ctr	0.428571
126	16.4062	ctr	0.357143
127	0.46875	ctr	0
127	2.34375	ctr	0.071429
127	4.6875	ctr	0.357143
127	7.03125	ctr	0.571429
127	9.375	ctr	0.071429
127	11.7188	ctr	0.285714
127	14.0625	ctr	0.142857
127	16.4062	ctr	0.142857
128	0.46875	abl	0.071429
128	2.34375	abl	0.071429
128	4.6875	abl	0.428571
128	7.03125	abl	0.428571
128	9.375	abl	0.357143
128	11.7188	abl	0.142857
128	14.0625	abl	0.428571
128	16.4062	abl	0.428571
129	0.46875	abl	0.071429
129	2.34375	abl	0.214286
129	4.6875	abl	0.642857
129	7.03125	abl	0.357143
129	9.375	abl	0.5
129	11.7188	abl	0.642857
129	14.0625	abl	0.285714
129	16.4062	abl	0
130	0.46875	ctr	0.071429
130	2.34375	ctr	0
130	4.6875	ctr	0.428571
130	7.03125	ctr	0.285714
130	9.375	ctr	0.214286
130	11.7188	ctr	0.357143
130	14.0625	ctr	0.285714
130	16.4062	ctr	0.142857
131	0.46875	ctr	0
131	2.34375	ctr	0.071429
131	4.6875	ctr	0.5
131	7.03125	ctr	0.428571
131	9.375	ctr	0.071429
131	11.7188	ctr	0.571429
131	14.0625	ctr	0.285714
131	16.4062	ctr	0.142857
132	0.46875	ctr	0.071429
132	2.34375	ctr	0.142857
132	4.6875	ctr	0.071429
132	7.03125	ctr	0.571429
132	9.375	ctr	0.357143
132	11.7188	ctr	0.428571
132	14.0625	ctr	0.285714
132	16.4062	ctr	0.285714
133	0.46875	ctr	0
133	2.34375	ctr	0
133	4.6875	ctr	0.642857
133	7.03125	ctr	0.714286
133	9.375	ctr	0.5
133	11.7188	ctr	0.428571
133	14.0625	ctr	0.357143
133	16.4062	ctr	0.357143

## Sheet: panel d
same animals as in Fig. 4c,d +1 additional animal per group (denoted 'e') tested in pairs
animalIndex	line	group	Attraction
104	81cNTR	abl	-0.03069
105	81cNTR	abl	-0.02248
106	81cNTR	ctr	0.565083
107	81cNTR	e	0.563508
108	81cNTR	abl	-0.10729
109	81cNTR	abl	-0.13262
110	81cNTR	ctr	0.620825
111	81cNTR	ctr	0.623421
112	81cNTR	abl	-0.0659
113	81cNTR	abl	-0.0725
114	81cNTR	ctr	0.414528
115	81cNTR	ctr	0.413641
116	81cNTR	abl	-0.07694
117	81cNTR	abl	-0.07156
118	81cNTR	ctr	0.648818
119	81cNTR	ctr	0.647491
120	81cNTR	abl	-0.09092
121	81cNTR	abl	-0.08261
122	81cNTR	ctr	0.391933
123	81cNTR	ctr	0.391846
124	81cNTR	abl	0.04371
125	81cNTR	e	0.053479
126	81cNTR	ctr	0.344218
127	81cNTR	ctr	0.335997
128	81cNTR	abl	0.026177
129	81cNTR	abl	0.02429
130	81cNTR	ctr	0.633372
131	81cNTR	ctr	0.635672
132	81cNTR	ctr	0.621012
133	81cNTR	ctr	0.627074

## Sheet: panel e
animalIndex	line	group	attraction	repulsion	speed	boutFreq	thigmotaxis	escape
104	81cNTR	abl	0.0106747	0.273256	4.69104	1.51163	0.410506	0.428571
105	81cNTR	abl	0.0499772	0.123141	7.73909	1.77273	0.444077	0.214286
106	81cNTR	ctr	0.285145	0.039548	6.1803	1.72949	0.466743	0.142857
108	81cNTR	abl	0.00726677	0.11915	5.81103	1.72566	0.392767	0.642857
109	81cNTR	abl	0.0296071	0.2361	3.353	1.32653	0.393326	0.142857
110	81cNTR	ctr	0.105201	0	4.38348	1.5507	0.356497	0.285714
111	81cNTR	ctr	0.280064	0.016884	5.15726	1.60825	0.450933	0.642857
112	81cNTR	abl	-0.00487687	0.28815	6.08856	1.90244	0.451825	0.214286
113	81cNTR	abl	-0.028794	0.217828	5.66501	1.72185	0.55052	0.428571
114	81cNTR	ctr	0.128512	0.606254	5.22277	1.70678	0.426342	0.214286
115	81cNTR	ctr	-0.00434585	0.178302	5.91013	1.90244	0.429511	0.428571
116	81cNTR	abl	0.0457139	0.212236	4.62083	1.28713	0.392891	0.142857
117	81cNTR	abl	0.0835165	0.256336	6.44182	1.69565	0.380797	0.285714
118	81cNTR	ctr	0.424336	0.128798	3.30393	1.12717	0.383589	0.714286
119	81cNTR	ctr	0.134847	0.098916	2.86289	0.960591	0.348976	0.071429
120	81cNTR	abl	0.0228678	0.252587	3.1915	1.1127	0.559904	0.142857
121	81cNTR	abl	0.00663549	0.544879	5.58215	1.57895	0.561105	0.071429
122	81cNTR	ctr	0.115268	0.217851	4.86645	1.61826	0.453558	0.142857
123	81cNTR	ctr	0.167008	0.468054	5.09507	1.71806	0.433566	0.071429
124	81cNTR	abl	0.0524014	0.089483	9.87965	2.16667	0.552773	0.357143
126	81cNTR	ctr	0.137071	0.084024	4.35422	1.43119	0.44738	0.357143
127	81cNTR	ctr	0.187612	0.253071	3.05531	0.977444	0.337934	0.142857
128	81cNTR	abl	-0.0214064	0.362669	4.55747	1.49712	0.360666	0.428571
129	81cNTR	abl	0.010802	0.453604	5.40498	1.66667	0.412633	0
130	81cNTR	ctr	0.259785	0.117803	3.609	1.2766	0.445608	0.142857
131	81cNTR	ctr	0.344501	0.06403	6.00246	1.79723	0.439687	0.142857
132	81cNTR	ctr	0.393205	0	4.86241	1.47727	0.430997	0.285714
133	81cNTR	ctr	0.0772381	0.19788	4.97471	1.52941	0.399168	0.357143
139	1026NTR	ctr	0.185861	0.566755	2.79062	0.97867	0.493603	0.285714
140	1026NTR	ctr	0.137364	0.123265	3.03032	0.989848	0.453797	0.214286
141	1026NTR	ctr	0.248932	0.105437	3.51263	1.06557	0.506685	0
142	1026NTR	abl	0.101418	0.035021	5.81813	1.6318	0.580079	0.642857
143	1026NTR	ctr	0.235888	0.005709	3.18673	0.879369	0.524817	0.142857
144	1026NTR	ctr	0.437771	0.445847	3.59273	1.17117	0.505058	0.214286
145	1026NTR	ctr	0.402819	0.088033	3.1821	0.961776	0.47656	0.071429
146	1026NTR	abl	0.241639	0.548373	2.95448	1.32879	0.445727	0.5
147	1026NTR	ctr	0.362568	0.501977	3.76918	1.16766	0.527283	0.928571
148	1026NTR	ctr	0.131396	0.163768	2.92596	1.00257	0.459618	0.357143
149	1026NTR	ctr	0.125556	0.10988	2.82934	0.846906	0.468829	0.571429
150	1026NTR	abl	0.220542	0.350808	3.40189	1.19084	0.504444	0.285714
151	1026NTR	ctr	0.228494	0.029525	2.98553	0.99872	0.463835	0.5
152	1026NTR	ctr	0.357347	0.433084	3.76026	1.18902	0.53177	0.285714
153	1026NTR	ctr	0.290942	0.299649	2.95067	0.822785	0.483772	0.142857
154	1026NTR	abl	0.00545379	0.300126	4.4448	1.7849	0.441012	0.214286
155	1026NTR	ctr	0.230125	0.222931	3.60452	1.04278	0.547105	0.357143
156	1026NTR	ctr	0.403524	0.428556	3.20268	1.11748	0.425198	0.142857
157	1026NTR	ctr	0.0732472	0.062425	3.11214	1.12392	0.49196	0
158	1026NTR	abl	0.0431892	0.391245	2.36124	1.15385	0.413275	0
159	1026NTR	ctr	0.360574	0.131878	3.21505	1.04418	0.475557	0.285714
160	1026NTR	ctr	0.441655	0.48467	3.14962	1.08333	0.44217	0.071429
161	1026NTR	ctr	0.170501	0.284795	2.85632	0.945455	0.529096	0.142857
162	1026NTR	abl	0.0931872	0.36353	8.05066	1.84834	0.532098	0.357143
163	1026NTR	ctr	0.340958	0.113918	3.25049	1.00906	0.507805	0
164	1026NTR	ctr	0.241626	0.33239	3.63186	1.14875	0.560656	0.357143
165	1026NTR	ctr	0.133015	0.228242	3.45526	1.03175	0.573597	0.214286
166	1026NTR	abl	-0.0121283	0.083848	1.97033	0.983607	0.458553	0.285714
177	DT laser ablation	abl	0.113497	0.093561	6.57315	1.71103	0.554006	0.285714
178	DT laser ablation	abl	0.0904694	0.130676	6.08639	1.48515	0.542056	0.071429
179	DT laser ablation	ctr	0.150468	0.140643	5.5754	1.4377	0.523926	0.214286
181	DT laser ablation	ctr	0.0183672	0.157918	7.88482	1.67286	0.626331	0.142857
183	DT laser ablation	ctr	0.101924	0.164076	4.01905	1.14504	0.642731	0.214286
184	DT laser ablation	abl	0.106193	0.237433	5.21821	1.35338	0.588223	0.428571
185	DT laser ablation	ctr	0.201269	0.195448	3.37096	1.03926	0.579213	0.571429
186	DT laser ablation	abl	0.0812361	0.240771	2.65321	0.927835	0.543293	0.214286
187	DT laser ablation	ctr	0.142719	0.199641	3.37158	0.904523	0.516427	0.714286
188	DT laser ablation	abl	0.210678	0.140649	3.55615	1.0333	0.514473	0.071429
192	DT laser ablation	abl	-0.0169367	0.038293	6.40156	1.17801	0.677653	0.214286
193	DT laser ablation	ctr	0.122653	0.305539	4.51515	1.05263	0.58537	0.5
194	DT laser ablation	abl	0.0706032	0.108823	5.98542	1.21457	0.599538	0.142857
195	DT laser ablation	ctr	0.117962	0.100047	5.09606	1.07914	0.626861	0.357143
196	DT laser ablation	abl	0.0253222	0.021937	5.63628	0.980392	0.581246	0.214286
197	DT laser ablation	ctr	0.488421	0.007259	5.61827	1.10701	0.61297	0.142857
201	DT laser ablation	abl	0.000249082	0.128132	1.98443	0.724055	0.574095	0.285714
202	DT laser ablation	ctr	0.319771	0.215291	4.09035	1.24654	0.475002	0.071429
203	DT laser ablation	abl	0.103302	0.262434	2.39621	1.0333	0.459589	0.142857
204	DT laser ablation	ctr	0.255312	0.128662	3.3754	0.903614	0.474629	0.214286
205	DT laser ablation	abl	0.112332	0.391976	3.04555	1.01695	0.580476	0.285714
206	DT laser ablation	ctr	0.0377134	0.22359	6.76445	1.5544	0.511539	0
210	DT laser ablation	abl	0.0669579	0.038424	4.99007	1.30814	0.635609	0.142857
211	DT laser ablation	ctr	0.229712	0.177757	5.69113	1.20968	0.654051	0.357143
212	DT laser ablation	abl	0.0632633	0.104485	5.54889	1.1509	0.585459	0.214286
213	DT laser ablation	ctr	0.0581183	0.105084	5.89903	1.06635	0.640908	0.357143
214	DT laser ablation	abl	0.0393607	0.017583	8.5813	1.39752	0.708161	0.214286
215	DT laser ablation	ctr	0.300229	0.243876	5.57081	1.19522	0.714528	0.357143
216	DT laser ablation	ctr	0.202662	0.232515	4.2126	1.24481	0.592791	0.285714
217	DT laser ablation	abl	0.0433881	0.180202	5.01932	1.2	0.553202	0.357143
218	DT laser ablation	ctr	0.281237	0.149091	4.90013	1.10294	0.557472	0.214286

## Sheet: panel f
81c NTR individual controls
(same data as in panel S7b)
animalIndex	Dot size	treatment	Group	Attraction
44	2	RFP+MTZ+	Ablation	0.09342
48	2	RFP+MTZ+	Ablation	0.1729
52	2	RFP+MTZ+	Ablation	-0.03462
56	2	RFP+MTZ+	Ablation	0.033226
61	2	RFP+MTZ+	Ablation	-0.00358
65	2	RFP+MTZ+	Ablation	0.035004
69	2	RFP+MTZ+	Ablation	3.01e-05
73	2	RFP+MTZ+	Ablation	0.032922
74	2	RFP+MTZ+	Ablation	0.008606
78	2	RFP+MTZ+	Ablation	0.097654
82	2	RFP+MTZ+	Ablation	0.060376
86	2	RFP+MTZ+	Ablation	0.046145
92	2	RFP+MTZ+	Ablation	-0.01911
96	2	RFP+MTZ+	Ablation	0.032488
100	2	RFP+MTZ+	Ablation	-0.02126
45	2	RFP+MTZ-	Control	0.263507
49	2	RFP+MTZ-	Control	0.206703
53	2	RFP+MTZ-	Control	0.055234
57	2	RFP+MTZ-	Control	0.231077
60	2	RFP+MTZ-	Control	0.205795
64	2	RFP+MTZ-	Control	0.124873
68	2	RFP+MTZ-	Control	0.198211
72	2	RFP+MTZ-	Control	0.085711
77	2	RFP+MTZ-	Control	0.134977
81	2	RFP+MTZ-	Control	0.260072
85	2	RFP+MTZ-	Control	0.237792
89	2	RFP+MTZ-	Control	0.039963
93	2	RFP+MTZ-	Control	0.272099
97	2	RFP+MTZ-	Control	0.369779
101	2	RFP+MTZ-	Control	0.274709
46	2	RFP-MTZ+	Control	0.161408
50	2	RFP-MTZ+	Control	0.265863
54	2	RFP-MTZ+	Control	0.28477
58	2	RFP-MTZ+	Control	0.521371
62	2	RFP-MTZ+	Control	0.424094
66	2	RFP-MTZ+	Control	0.261973
70	2	RFP-MTZ+	Control	0.206218
75	2	RFP-MTZ+	Control	0.241376
79	2	RFP-MTZ+	Control	0.480648
83	2	RFP-MTZ+	Control	0.26971
87	2	RFP-MTZ+	Control	0.218108
90	2	RFP-MTZ+	Control	0.347505
94	2	RFP-MTZ+	Control	0.239153
98	2	RFP-MTZ+	Control	0.263334
102	2	RFP-MTZ+	Control	0.348398
47	2	RFP-MTZ-	Control	0.191734
51	2	RFP-MTZ-	Control	0.102665
55	2	RFP-MTZ-	Control	0.068852
59	2	RFP-MTZ-	Control	0.475279
63	2	RFP-MTZ-	Control	0.360798
67	2	RFP-MTZ-	Control	0.272988
71	2	RFP-MTZ-	Control	0.138869
76	2	RFP-MTZ-	Control	0.150074
80	2	RFP-MTZ-	Control	0.433118
84	2	RFP-MTZ-	Control	0.276934
88	2	RFP-MTZ-	Control	0.477984
91	2	RFP-MTZ-	Control	0.369935
95	2	RFP-MTZ-	Control	0.246721
99	2	RFP-MTZ-	Control	0.360431
103	2	RFP-MTZ-	Control	0.097065

## Sheet: panel g
1026 NTR individual controls
(same data as in panel S7e(middle))
animalIndex	line	treatment	group	Attraction
139	1026NTR	RFP-MTZ-	ctr	0.185861
140	1026NTR	RFP-MTZ+	ctr	0.137364
141	1026NTR	RFP+MTZ-	ctr	0.248932
142	1026NTR	RFP+MTZ+	abl	0.101418
143	1026NTR	RFP-MTZ-	ctr	0.235888
144	1026NTR	RFP-MTZ+	ctr	0.437771
145	1026NTR	RFP+MTZ-	ctr	0.402819
146	1026NTR	RFP+MTZ+	abl	0.241639
147	1026NTR	RFP-MTZ-	ctr	0.362568
148	1026NTR	RFP-MTZ+	ctr	0.131396
149	1026NTR	RFP+MTZ-	ctr	0.125556
150	1026NTR	RFP+MTZ+	abl	0.220542
151	1026NTR	RFP-MTZ-	ctr	0.228494
152	1026NTR	RFP-MTZ+	ctr	0.357347
153	1026NTR	RFP+MTZ-	ctr	0.290942
154	1026NTR	RFP+MTZ+	abl	0.00545379
155	1026NTR	RFP-MTZ-	ctr	0.230125
156	1026NTR	RFP-MTZ+	ctr	0.403524
157	1026NTR	RFP+MTZ-	ctr	0.0732472
158	1026NTR	RFP+MTZ+	abl	0.0431892
159	1026NTR	RFP-MTZ-	ctr	0.360574
160	1026NTR	RFP-MTZ+	ctr	0.441655
161	1026NTR	RFP+MTZ-	ctr	0.170501
162	1026NTR	RFP+MTZ+	abl	0.0931872
163	1026NTR	RFP-MTZ-	ctr	0.340958
164	1026NTR	RFP-MTZ+	ctr	0.241626
165	1026NTR	RFP+MTZ-	ctr	0.133015
166	1026NTR	RFP+MTZ+	abl	-0.0121283
