# Supplementary material for: Visual recognition of social signals by a tectothalamic neural circuit
Source: Nature. 2022 Jul 13;608(7921):146–52. doi: 10.1038/s41586-022-04925-5 (PMC9352588; doi:10.1038/s41586-022-04925-5)
Supplement: Supplementary file 14 — Source Data Extended Data Fig. 8 [file 41586_2022_4925_MOESM14_ESM.xlsx]

## Sheet: panel c
Number of neurons above threshold
animalIndex	Group	Dot 1.5 Hz	Dot 60 Hz	Grating	Looming
36	ctr	457	335	185	91
37	ctr	183	126	34	42
39	ctr	91	70	98	63
40	abl	0	3	20	5
41	ctr	112	114	84	63
42	abl	0	0	5	8
43	ctr	163	23	100	121
44	abl	23	17	34	41
45	abl	0	0	5	15
46	abl	17	25	83	21
47	ctr	328	390	176	92
48	ctr	398	317	208	123
49	ctr	356	307	163	83
50	ctr	196	182	114	102
51	abl	11	5	26	17

## Sheet: panel d
Number of neurons above threshold
animalIndex	Group	Dot 1.5 Hz	Dot 60 Hz	Grating	Looming	BPNs
52	abl	8	5	22	18	3
53	ctr	116	83	9	0	40
54	abl	8	7	0	1	3
55	ctr	18	10	0	1	16
56	ctr	88	62	0	0	43
57	abl	171	87	40	4	99
58	ctr	133	136	20	2	27
59	ctr	247	197	11	1	75
60	abl	3	3	6	1	1
61	abl	86	80	10	0	22
62	abl	2	2	0	4	5
63	ctr	17	6	6	41	29
64	ctr	39	57	26	100	46
65	abl	1	0	47	68	1
66	ctr	16	37	77	49	3
67	abl	2	4	6	14	4
68	ctr	19	15	81	70	27
